# Supplementary material for: Genome-wide identification of nitrate-responsive microRNAs by small RNA sequencing in the rice restorer cultivar Nanhui 511
Source: Front Plant Sci. 2023 Jun 2;14:1198809. doi: 10.3389/fpls.2023.1198809 (PMC10272429; doi:10.3389/fpls.2023.1198809)
Supplement: Supplementary file 1 [file DataSheet_2.xls]

## Sheet: cutoff_20_MapResults
unconservative_CM000126.1_3420----------------------------------------------------------------------------------------------------------------------------------------------------------------------------------------------------------------------------	Round	Length	Variation	Position	HN-counts	LN-counts
............................................................................................................................................................................................................ATGATATGATGAGCTCGTTAGGTT......................	r0-r0	24	no	205	13	7
............................................................................................................................................................................................................ATGATATGATGAGCTCGTTAGGTT......................	unconservative_CM000126.1_3420	24
TCCCATGTTTTCTCACAACAGACAGTGGATCACTAGATTGGATGGGTTTTGTCTTGATTTCACCCATCGCCCAATGTTCTTCTGCCGTCTTTTCTTCTGAATTTTGTTCCTTTTTATTGTTGTTGTTTCTCGCTTATCATACTGTTTTATGGTTATGGCGTTGGATTGGATTGGAGGATGAATGGCTGTTTCAATGCATGAAAAATGATATGATGAGCTCGTTAGGTTGCAGCAGCATCCGTGATGCCAT	unconservative_CM000126.1_3420	250
osa-miR2871a-5p----------------------------------------------------------------------------------------------------------	Round	Length	Var	Position	HN-counts	LN-counts
............................................................................................ATTTTAGTTTCTATGGTCACT........	r0-r0	21	no	93	19	17
...........................................................................................TATTTTAGTTTCTATGGTCAt.........	r1-M3	21	C>T	92	15	7
...........................................................................................TATTTTAGTTTCTATGGTCAC.........	r0-r0	21	no	92	79	80
...........................................................................................TATTTTAGTTTCTATGGTC...........	r0-r0	19	no	92	17	10
......GACCGTAGAAACTAGCATAGA..............................................................................................	r0-r0	21	no	7	11	12
.....TGACCGTAGAAACTAGCATAG...............................................................................................	r0-r0	21	no	6	31	22
......GACCGTAGAAACTAGCATAGAAAA...........................................................................................	osa-miR2871a-5p	24
...........................................................................................TATTTTAGTTTCTATGGTCAC.........	osa-miR2871b	21
...........................................................................................TATTTTAGTTTCTATGGTCAC.........	osa-miR2871a-3p	21
CATGGTGACCGTAGAAACTAGCATAGAAAAAAGTAGATATCTCAAGTGACTTTGTTCATTTACGTTGGGATAGACAAGTAACTACCTTTTCTATTTTAGTTTCTATGGTCACTTTGGTGGC	osa-miR2871a-5p	121
osa-miR1883a----------------------------------------------------------------------------------------------------------	Round	Length	Var	Position	HN-counts	LN-counts
..........................................................................CATTCTCGATCCGTCACAGGTGAC....................	r0-r0	24	no	75	25	14
........................TGTGACGGGCCGAGAATGGAACCC......................................................................	r0-r0	24	no	25	21	14
......................CCTGTGACGGGCCGAGAATGGA..........................................................................	r0-r0	22	no	23	25	10
.....................ACCTGTGACGGGCCGAGAATG............................................................................	r0-r0	21	no	22	13	10
.....................ACCTGTGACGGGCCGAGAATGGAA.........................................................................	r0-r0	24	no	22	27	14
....................CACCTGTGACGGGCCGAGAATGGA..........................................................................	r0-r0	24	no	21	28	13
.....................ACCTGTGACGGGCCGAGAATGGAA.........................................................................	osa-miR1883a	24
.....................ACCTGTGACGGGCCGAGAATGGAA.........................................................................	osa-miR1883b	24
ACCCGTCACTGGTATCTAGTCACCTGTGACGGGCCGAGAATGGAACCCGTCAAAGGGACACCTCTGACGGGTTCCATTCTCGATCCGTCACAGGTGACTAGATGCCTGTGACGGCCCG	osa-miR1883a	118
osa-miR1883b----------------------------------------------------------------------------------------------------------------------------	Round	Length	Var	Position	HN-counts	LN-counts
..............................CCTGTGACGGGCCGAGAATGGA....................................................................................	r0-r0	22	no	31	25	10
.............................ACCTGTGACGGGCCGAGAATG......................................................................................	r0-r0	21	no	30	13	10
.............................ACCTGTGACGGGCCGAGAATGGAA...................................................................................	r0-r0	24	no	30	27	14
............................CACCTGTGACGGGCCGAGAATGGA....................................................................................	r0-r0	24	no	29	28	13
.............................ACCTGTGACGGGCCGAGAATGGAA...................................................................................	osa-miR1883a	24
.............................ACCTGTGACGGGCCGAGAATGGAA...................................................................................	osa-miR1883b	24
CGGTTGCAGCCCGTCACAGGTATCTAGTCACCTGTGACGGGCCGAGAATGGAATCCGTCAAAGGAACACACCTTTGTCAGATTCTACTTCCTGCCCATCACAGGTGACTAGATACCTGTGACGGGCCGCAACTTAC	osa-miR1883b	136
osa-miR171c-5p-------------------------------------------------------------------------------------	Round	Length	Var	Position	HN-counts	LN-counts
.......................................................................TTGAGCCGTGCCAATATCACG.......	r0-r0	21	no	72		76	32
....................................................................TGATTGAGCCGTGCCAATATC..........	r0-r0	21	no	69		139	133
....................................................................TGATTGAGCCGTGCCAATA............	r0-r0	19	no	69		11	10
.........GGATATTGGTGCGGTTCAATC.....................................................................	r0-r0	21	no	10		17	15
....................................................................TGATTGAGCCGTGCCAATATC..........	osa-miR171f-3p	21
....................................................................TGATTGAGCCGTGCCAATATC..........	osa-miR171c-3p	21
.........GGATATTGGTGCGGTTCAATC.....................................................................	osa-miR171c-5p	21
....................................................................TGATTGAGCCGTGCCAATATC..........	osa-miR171b	21
....................................................................TGATTGAGCCGTGCCAATATC..........	osa-miR171d-3p	21
....................................................................TGATTGAGCCGTGCCAATATC..........	osa-miR171e-3p	21
GTGGGAACGGGATATTGGTGCGGTTCAATCAGAAAGCTTGTGCTCCGAAGGCGAGGGGCTCCACTCTTTGATTGAGCCGTGCCAATATCACGTCGCCTT	osa-miR171c-5p	99
unconservative_CM000130.1_22164---------------------------------------------------------------------------------------------------------------------------------------------------------------------------------------------------------------------------	Round	Length	Var	Position	HN-counts	LN-counts
......................TGGATGGGATGGGATGGGATG...............................................................................................................................................................................................................	r0-r0	21	no	23		25	19
.....................aTGGATGGGATGGGATGGGATG...............................................................................................................................................................................................................	r1-M5	22	C>A	22		258	266
......................TGGATGGGATGGGATGGGATG...............................................................................................................................................................................................................	unconservative_CM000130.1_22164	21
AAATTCCCAATCTATATATAGCTGGATGGGATGGGATGGGATGCTCTTCGATTTTTCTTTTCACCCTTTGCTTTTCCTACAAAAGAAAATGTTCTTCTTCTGAAGAAAATAAAATAGTTATATCTAATCTCACCAGTATATGCTCTTCGATTTTTTTCTCCTTTGCTAAAAGAATAAAAATATTTTTTTGTGTGTTCTTTATATATATATATATATATATATATATATATATATATATATATATATATAT	unconservative_CM000130.1_22164	250
osa-miR396c-5p-------------------------------------------------------------------------------------------------------------------------------	Round	Length	Var	Position	HN-counts	LN-counts
.....................................................................................................................AGAAAGCTGTGGGAAGAAATGGCA	r0-r0	24	no	118		13	15
.................................................................................................................GTCAAGAAAGCTGTGGGAAGA.......	r0-r0	21	no	114		12	9
................................................................................................................GGTCAAGAAAGCTGTGGGA..........	r0-r0	19	no	113		25	9
................................................................................................................GGTCAAGAAAGCTGTGGGAAG........	r0-r0	21	no	113		118	65
..........TTCCACAGCTTTCTTGAACTTC.............................................................................................................	r0-r0	22	no	11		13	11
..........TTCCACAGCTTcCTTGAACTT..............................................................................................................	r1-MM	21	T>C	11		11	10
..........TTCCACAGCTTTCTTGAgCTT..............................................................................................................	r1-MM	21	A>G	11		16	15
..........TTCCACAGCTTTCTTGAACc...............................................................................................................	r1-M3	20	T>C	11		66	98
..........TTCCACAGCTTTCcTGAACTT..............................................................................................................	r1-MM	21	T>C	11		6	14
..........TTCCACAGCcTTCTTGAACTT..............................................................................................................	r1-MM	21	T>C	11		16	15
..........TTCCACAGCTTTCTTGAAC................................................................................................................	r0-r0	19	no	11		150	220
..........TTCCACAGCTTTCTTGgACTT..............................................................................................................	r1-MM	21	A>G	11		15	16
..........TTCCACAGCTTTCTTGAACcT..............................................................................................................	r1-MM	21	T>C	11		58	66
..........cTCCACAGCTTTCTTGAACTT..............................................................................................................	r1-M5	21	T>C	11		11	14
..........TTCCACAGCTTTCTTGAACa...............................................................................................................	r1-M3	20	T>A	11		28	39
..........TTCCACAGCTTTCTTGAACg...............................................................................................................	r1-M3	20	T>G	11		23	26
..........TTCCACAGCTTTCTTGAACTTa.............................................................................................................	r1-M3	22	C>A	11		8	18
..........TTCCgCAGCTTTCTTGAACTT..............................................................................................................	r1-MM	21	A>G	11		7	17
..........TTCCACAGCTTTCTTGAACT...............................................................................................................	r0-r0	20	no	11		418	607
..........TTCCACAGCTTTCTTGAACTa..............................................................................................................	r1-M3	21	T>A	11		92	82
..........TcCCACAGCTTTCTTGAACTT..............................................................................................................	r1-MM	21	T>C	11		7	15
..........TTCCACAGCTTTCTTGAACTc..............................................................................................................	r1-M3	21	T>C	11		435	469
..........TTCCACAGCTTTCTTGAAt................................................................................................................	r1-M3	19	C>T	11		16	22
..........TTCCACAGCTTTCTTGAACTT..............................................................................................................	r0-r0	21	no	11		2768	3295
..........TTCCACAGCTTTCTTGAACgT..............................................................................................................	r1-MM	21	T>G	11		28	38
..........TTCCACAGCTTTCTTGAACTTt.............................................................................................................	r1-M3	22	C>T	11		31	49
..........TTCCACAGCTTTCTcGAACTT..............................................................................................................	r1-MM	21	T>C	11		11	18
..........TTCCACAGCTTTCTTGAACaT..............................................................................................................	r1-MM	21	T>A	11		17	16
..........TTCCACgGCTTTCTTGAACTT..............................................................................................................	r1-MM	21	A>G	11		8	14
.........TTTCCACAGCTTTCTTGAAC................................................................................................................	r0-r0	20	no	10		12	18
.........TTTCCACAGCTTTCTTGAACTT..............................................................................................................	r0-r0	22	no	10		27	25
.........TTTCCACAGCTTTCTTGAACT...............................................................................................................	r0-r0	21	no	10		77	80
.........TTTCCACAGCTTTCTTGAACc...............................................................................................................	r1-M3	21	T>C	10		12	13
................................................................................................................GGTCAAGAAAGCTGTGGGAAG........	osa-miR396c-3p	21
..........TTCCACAGCTTTCTTGAACTT..............................................................................................................	osa-miR396c-5p	21
TGCCATGCCTTTCCACAGCTTTCTTGAACTTCTCTTGTGCCTCACTCACTTTCATTACTGGAGAGATATGCATCATCAGTGGAAGCTTATAGGGAGAGGAGTGCAAGAAGAGGGTCAAGAAAGCTGTGGGAAGAAATGGCA	osa-miR396c-5p	141
osa-miR444a-5p---------------------------------------------------------------------------------------------------------------------	Round	Length	Var	Position	HN-counts	LN-counts
...................................................................................................TGCTGtCTCAAGCTTGCTGCC...........	r1-MM	21	C>T	100		7	30
.............................................................................................TGCAGTTGCTGCCTCAAGCTT.................	r0-r0	21	no	94		71	89
......................................................................................CAAGTTATGCAGTTGCTGCCT........................	r0-r0	21	no	87		5	23
...................GCTAGAGGTGGCAACTGCATA...........................................................................................	r0-r0	21	no	20		5	16
.............................................................................................TGCAGTTGCTGCCTCAAGCTT.................	osa-miR444d.2	21
..................................................................................................TTGCTGCCTCAAGCTTGCTGC............	osa-miR444d.1	21
..................................................................................................TTGCTGCCTCAAGCTTGCTGC............	osa-miR444a-3p.1	21
.............................................................................................TGCAGTTGCTGCCTCAAGCTT.................	osa-miR444a-3p.2	21
...................GCTAGAGGTGGCAACTGCATA...........................................................................................	osa-miR444a-5p	21
.............................................................................................TGCAGTTGCTGCCTCAAGCTT.................	osa-miR444e	21
ATGCAATTGGGGGCAGCAAGCTAGAGGTGGCAACTGCATAATTTGCAAGAAATTGTTGGCTGAAGATCATACCGATGATATTCTTGCAAGTTATGCAGTTGCTGCCTCAAGCTTGCTGCCTCCTGTTGCCA	osa-miR444a-5p	131
unconservative_CM000129.1_21102---------------------------------------------------------------------------------------------------------------------------------------------------------------------------------------------------------------------------	Round	Length	Var	Position	HN-counts	LN-counts
............................................................................................................................................................................................................ATAAATGTGGAAAATAATAGAATG......................	r0-r0	24	no	205		21	22
..........................................................................................................................AAGTCATTCTAGTATTTCTC............................................................................................................	r0-r0	20	no	123		19	31
..........................................................................................................................AAGTCATTCTAGTATTTCTCA...........................................................................................................	r0-r0	21	no	123		140	194
.........................................................................................................................TAAGTCATTCTAGTATcTCTC............................................................................................................	r1-MM	21	T>C	122		20	22
.........................................................................................................................TAgGTCATTCTAGTATTTCTC............................................................................................................	r1-MM	21	A>G	122		16	4
.........................................................................................................................TAAGTCATTCTAGTATTcCTC............................................................................................................	r1-MM	21	T>C	122		12	12
.........................................................................................................................TAAGTCgTTCTAGTATTTCTC............................................................................................................	r1-MM	21	A>G	122		15	9
.........................................................................................................................TAAGTCATTCTAGTATTTCTa............................................................................................................	r1-M3	21	C>A	122		102	74
.........................................................................................................................TAAGTCATTCTAGTAcTTCTC............................................................................................................	r1-MM	21	T>C	122		16	14
.........................................................................................................................TAAGTCATTCTAGTATTTCT.............................................................................................................	r0-r0	20	no	122		48	30
.........................................................................................................................TAAGTCATTCTAGTATTTCTC............................................................................................................	r0-r0	21	no	122		3960	3477
.........................................................................................................................TAAGTCATTCTAGTATTTCTC............................................................................................................	unconservative_CM000129.1_21102	21
.........................................................................................................................TAAGTCATTCTAGTATTTCTC............................................................................................................	unconservative_CM000130.1_24884	21
CGATAAGAAGTCAGGCAGGCCGTTGTCGCCTTTGACAATGGTCACCGTTTCGTGCTCACACAAGTCTTGTAAATGCAGTCTCTTTCTTTTCCCTAGCTAGTATTTTCTCCGTTTCACAATTTAAGTCATTCTAGTATTTCTCACATTTATATTAATATTAATAAATCTAAATAGATATATATGTCTATATTTATTAACATCAATATAAATGTGGAAAATAATAGAATGACTTACATTATGAAACGGGGGA	unconservative_CM000129.1_21102	250
osa-miR2863c------------------------------------------------------------------------------------------------------	Round	Length	Var	Position	HN-counts	LN-counts
................................................................................TTTAGTAGGACTAGAATGGGCC............	r0-r0	22	no	81		15	8
.................................................................................TTAGTAGGACTAGAATGGGCCAAA.........	osa-miR2863c	24
GGGTATTTCTTGACCCACTTTAGTTCAACTAAAATGAACTAAGTTTCACTTTTAGAGAGTCTAAAGTGAAATTTAGTTCATTTAGTAGGACTAGAATGGGCCAAAGAATACCCA	osa-miR2863c	114
osa-miR2863b-----------------------------------------------------------------------------------------	Round	Length	Var	Position	HN-counts	LN-counts
.......................................................................TCGTTTATTTGGACTAGAGTG.........	r0-r0	21	no	72		42	54
......................................................................TTCGTTTATTTGGACTAGAGT..........	r0-r0	21	no	71		32	47
......................................................................TTCGTTTATTTGGACTAGAGTG.........	r0-r0	22	no	71		24	17
......................................................................TTCGTTTATTTGGACTAGAGT..........	osa-miR2863b	21
TCTTTTACCCACACTAGTTCAACTAAATGAACTAAATTTCACTTTTAGAATCACAAAAAATGAAATGTAGTTCGTTTATTTGGACTAGAGTGGGTCAATTA	osa-miR2863b	101
osa-miR2873a-----------------------------------------------------------------------------------------	Round	Length	Var	Position	HN-counts	LN-counts
.............................................................................TTTGGACTTAAATTTGGTAAC...	r0-r0	21	no	78		25	35
..........................................................................AAGTTTGGACTTAAATTTGGTAAC...	r0-r0	24	no	75		19	34
..........................................................................AAGTTTGGACTTAAATTTGGT......	r0-r0	21	no	75		15	50
..........................................................................AAGTTTGGACTTAAATTTGGTAAC...	osa-miR2873a	24
AATATATTCTTACCAAATTTCAAGTTCAAACTCAACTTTATTTGTGAGAATTTTTGTTTCTCTCAAATGAAGTTAAGTTTGGACTTAAATTTGGTAACAAT	osa-miR2873a	101
osa-miR2873b----------------------------------------------------------------------------------------------------------------------------------------------------	Round	Length	Var	Position	HN-counts	LN-counts
.....................................................................................................................................TTGGACTTGAGATTTGGTATG......	r0-r0	21	no	134		15	16
.....................................................................................................................................TTGGACTTGAGATTTGGTATG......	osa-miR2873b	21
TACATTCCCACCAAATATCAAGTTCAAACTCAACTTTATTTAGGAGTAACAGAAAAGACATTTTGGGTGAATGGTAACATGACACTATTCACCTAGAATTTCTCTTTTTTGTTTCTCTCAAATGAAGCTAAGTTTGGACTTGAGATTTGGTATGAATGTA	osa-miR2873b	160
osa-miR396e-3p--------------------------------------------------------------------------------------------------------------------------------------------------------------------------	Round	Length	Var	Position	HN-counts	LN-counts
....................CTTTCTTGAACTGTGAACTCG...............................................................................................................................................	r0-r0	21	no	21		201	69
....................CTTTCTTGAACTGTGAACTCa...............................................................................................................................................	r1-M3	21	G>A	21		20	14
................CAGGCTTTCTTGAACTGTGA....................................................................................................................................................	r0-r0	20	no	17		35	20
................CAGGCTTTCTTGAACTGTG.....................................................................................................................................................	r0-r0	19	no	17		60	33
..........TCCACAGGCTTTCTTGATt...........................................................................................................................................................	r2-M3	19	TT	11		15	24
............TCCACAGGCTTTCTTGAACTGa......................................................................................................................................................	r1-M3	22	T>A	13		94	120
............TCCtCAGGCTTTCTTGAACT........................................................................................................................................................	r1-MM	20	A>T	13		6	18
............TCCACAGGCTTTCTcGAACTG.......................................................................................................................................................	r1-MM	21	T>C	13		57	53
............TCCACAGGCTTTCTTGAAC.........................................................................................................................................................	r0-r0	19	no	13		1814	2426
..........TCCACAGGCTTTCTTGAATc..........................................................................................................................................................	r2-M3	20	TC	11		27	30
............TCCACAGGCTTTCTTGAA..........................................................................................................................................................	r0-r0	18	no	13		15	22
............TCCACAGGCTTTCTTGAAaT........................................................................................................................................................	r1-MM	20	C>A	13		25	38
............TCCACAGGCTcTCTTGAACT........................................................................................................................................................	r1-MM	20	T>C	13		14	27
............TCCACAGGCTTTCTTGAAt.........................................................................................................................................................	r1-M3	19	C>T	13		232	276
............TCCACAGGCTTTCTTGAACTGc......................................................................................................................................................	r1-M3	22	T>C	13		18	12
............gCCACAGGCTTTCTTGAACT........................................................................................................................................................	r1-M5	20	T>G	13		9	24
............TCCgCAGGCTTTCTTGAACTG.......................................................................................................................................................	r1-MM	21	A>G	13		52	38
............TCCACAGGCcTTCTTGAACTG.......................................................................................................................................................	r1-MM	21	T>C	13		51	53
............TCCgCAGGCTTTCTTGAACT........................................................................................................................................................	r1-MM	20	A>G	13		18	43
............TCCACAGGCTTTCTTGAgC.........................................................................................................................................................	r1-MM	19	A>G	13		20	32
............TCCACAGGCTTTCTTGAgCTG.......................................................................................................................................................	r1-MM	21	A>G	13		59	55
............TCCACAGGCTTTCTTGAACa........................................................................................................................................................	r1-M3	20	T>A	13		405	761
............TCCACAGGCTTTCTTGAACcG.......................................................................................................................................................	r1-MM	21	T>C	13		112	90
............TCCACAGGtTTTCTTGAACT........................................................................................................................................................	r1-MM	20	C>T	13		5	16
............TCCACgGGCTTTCTTGAACTG.......................................................................................................................................................	r1-MM	21	A>G	13		54	35
............TCCACAGGCTTTCTcGAACT........................................................................................................................................................	r1-MM	20	T>C	13		29	50
............TCCACAGGCTTTCTTGAgCT........................................................................................................................................................	r1-MM	20	A>G	13		35	61
............cCCACAGGCTTTCTTGAACT........................................................................................................................................................	r1-M5	20	T>C	13		24	69
............TCCACAGGtTTTCTTGAACTG.......................................................................................................................................................	r1-MM	21	C>T	13		13	12
............TCCACAGGCTcTCTTGAACTG.......................................................................................................................................................	r1-MM	21	T>C	13		33	27
..........TCCACAGGCTTTCTTGAACTGGc.......................................................................................................................................................	r2-M3	23	GC	11		17	6
............TCCACAGGCTTcCTTGAACT........................................................................................................................................................	r1-MM	20	T>C	13		25	38
............TCCACtGGCTTTCTTGAACT........................................................................................................................................................	r1-MM	20	A>T	13		8	17
............TCCACAGGCcTTCTTGAAC.........................................................................................................................................................	r1-MM	19	T>C	13		11	12
............TCCACAGGCTTTCTTGgACTG.......................................................................................................................................................	r1-MM	21	A>G	13		57	43
............TCCACAGGCTTTCTTGAACTG.......................................................................................................................................................	r0-r0	21	no	13		14004	12277
............TCCACAGGCTTTCTTGAACTt.......................................................................................................................................................	r1-M3	21	G>T	13		613	723
............TCCACAGGCTTTCTTGAACTcT......................................................................................................................................................	r1-MM	22	G>C	13		32	33
............TCCACAGGCTTTCTTGAAa.........................................................................................................................................................	r1-M3	19	C>A	13		22	16
............TCCACAGGCTTTCTTGAACTaT......................................................................................................................................................	r1-MM	22	G>A	13		15	25
............TCCACgGGCTTTCTTGAACT........................................................................................................................................................	r1-MM	20	A>G	13		29	54
............TCCACAGGCTTTCTTGAACTtT......................................................................................................................................................	r1-MM	22	G>T	13		568	733
............TCCACAGGCTTcCTTGAACTG.......................................................................................................................................................	r1-MM	21	T>C	13		53	45
............TCCACAGGCTTTCcTGAACT........................................................................................................................................................	r1-MM	20	T>C	13		19	42
............TCCACAGGCTTTCTTGAACTa.......................................................................................................................................................	r1-M3	21	G>A	13		1415	1221
............TCCACAGGCTTTCTTGAACTGT......................................................................................................................................................	r0-r0	22	no	13		68	12
..........TCCACAGGCTTTCTTGAACTTc........................................................................................................................................................	r2-M3	22	TC	11		138	183
............aCCACAGGCTTTCTTGAACTG.......................................................................................................................................................	r1-M5	21	T>A	13		15	18
..........TCCACAGGCTTTCTTGAACTTa........................................................................................................................................................	r2-M3	22	TA	11		28	29
............TCCAtAGGCTTTCTTGAACTG.......................................................................................................................................................	r1-MM	21	C>T	13		15	9
............TCCACAGGCTTTCTTGgACT........................................................................................................................................................	r1-MM	20	A>G	13		41	82
..........TCCACAGGCTTTCTTGAACTTg........................................................................................................................................................	r2-M3	22	TG	11		11	13
............TCtACAGGCTTTCTTGAACTG.......................................................................................................................................................	r1-MM	21	C>T	13		11	12
............TCCACAGGCTTTCcTGAACTG.......................................................................................................................................................	r1-MM	21	T>C	13		41	38
............TCCACAGGCTTTCTTGAACc........................................................................................................................................................	r1-M3	20	T>C	13		1307	2684
............TCCACAGGCTTTCTTGAtC.........................................................................................................................................................	r1-MM	19	A>T	13		13	15
..........TCCACAGGCTTTCTTGAACTGAt.......................................................................................................................................................	r2-M3	23	AT	11		19	21
............cCCACAGGCTTTCTTGAACTG.......................................................................................................................................................	r1-M5	21	T>C	13		54	34
............TCCACAGGCTTTCTTGAACT........................................................................................................................................................	r0-r0	20	no	13		7281	14849
............gCCACAGGCTTTCTTGAACTG.......................................................................................................................................................	r1-M5	21	T>G	13		17	20
..........TCCACAGGCTTTCTTGAACTGAa.......................................................................................................................................................	r2-M3	23	AA	11		39	39
............TCCACAGGCTTTCTTGAACaG.......................................................................................................................................................	r1-MM	21	T>A	13		18	8
..........TCCACAGGCTTTCTTGAACCa.........................................................................................................................................................	r2-M3	21	CA	11		16	21
............TCCACAGGCTTTCTTGAACTc.......................................................................................................................................................	r1-M3	21	G>C	13		245	266
............TCCACAGGCTTTCTTGAAtT........................................................................................................................................................	r1-MM	20	C>T	13		80	154
............aCCACAGGCTTTCTTGAACT........................................................................................................................................................	r1-M5	20	T>A	13		8	21
............TCCACAGGCTTTCTTGAAtTG.......................................................................................................................................................	r1-MM	21	C>T	13		119	82
..........TCCACAGGCTTTCTTGAACCt.........................................................................................................................................................	r2-M3	21	CT	11		18	16
............TCCACAGaCTTTCTTGAACTG.......................................................................................................................................................	r1-MM	21	G>A	13		9	13
............TCCACAGGCcTTCTTGAACT........................................................................................................................................................	r1-MM	20	T>C	13		29	57
.......................................................................................................................................................ATGGTTCAAGAAAGCCCATGGAAA.........	osa-miR396e-3p	24
............TCCACAGGCTTTCTTGAACTG.......................................................................................................................................................	osa-miR396e-5p	21
GCGGGCATGCTTTCCACAGGCTTTCTTGAACTGTGAACTCGTGGGGGTGTATGTGCTCATGTTGGGATTGTGGTCGGTGGCCTCCAATTCTCTGAAAAGAAAGCTGAATTGTCGAGCTCCCCGTTCTGTCTTTGGTCGTCTCTACCTGTTGATGGTTCAAGAAAGCCCATGGAAACCATGCCGC	osa-miR396e-3p	184
unconservative_CM000130.1_23245---------------------------------------------------------------------------------------------------------------------------------------------------------------------------------------------------------------------------	Round	Length	Var	Position	HN-counts	LN-counts
............................................................................................................................................................................................................TTGAATCTACGGAACCATCGCTGT......................	r0-r0	24	no	205		107	47
............................................................................................................................................................................................................TTGAATCTACGGAACCATCGCTGT......................	unconservative_CM000130.1_23245	24
TCAGTTCCGCACAATGGAGGGACACCGAGCATGAACAGTGTGTGAACAGTGCTGCACAGAGTCAAAACAGTGTATAAACTATGCTGCACAGTGCTGAAGTCGCTTGCCACTGCGGTTCCGCGTTTTGGAACCGCGGGACCGTCGTGGTTCCGTATTTTGGAGCTGCGGGGCCATGACCGCACGCAGGACCATTGGTCCCGTGTTTTGAATCTACGGAACCATCGCTGTCCCGCATGTATATAAATATATA	unconservative_CM000130.1_23245	250
osa-miR5157a-5p------------------------------------------------------------------------------	Round	Length	Var	Position	HN-counts	LN-counts
.....AAGAACTTTTTgATAGCTACAACT................................................................	r1-MM	24	A>G	6		64	40
........AACTTTTTAATAGCTACAACTTCT.............................................................	osa-miR5157b-5p	24
.........................................................AGAAGTTGTGGCTATCAAAAAGTT............	osa-miR5157a-3p	24
.........................................................AGAAGTTGTGGCTATCAAAAAGTT............	osa-miR5157b-3p	24
........AACTTTTTAATAGCTACAACTTCT.............................................................	osa-miR5157a-5p	24
GCCTTAAGAACTTTTTAATAGCTACAACTTCTCTCTTAGAATCAACTCTTCTAAGAGAGAAGTTGTGGCTATCAAAAAGTTCCTGAGGCCCTA	osa-miR5157a-5p	93
osa-miR156h-3p----------------------------------------------------------------------------------------------------------------------------------------------------------------------------	Round	Length	Var	Position	HN-counts	LN-counts
...................................................................................................................................................................GCTCACTTCTCTTTCTGTCAGCT	r0-r0	23	no	164		7	13
...................................................................................................................................................................GCTCACTTCTCTTTCTGTCAGC.	r0-r0	22	no	164		18	31
....GACAGAAGAGAGTGAGCACA..................................................................................................................................................................	r0-r0	20	no	5		30	8
...TGACAGAAGAGAGTGAGCACt..................................................................................................................................................................	r1-M3	21	A>T	4		320	256
...TGACAGAAGAGAGTGAGa.....................................................................................................................................................................	r1-M3	18	C>A	4		96	93
...TGACAGAAGAGAGTGAGCAg...................................................................................................................................................................	r1-M3	20	C>G	4		45	28
...TGACAGAAGAGAGTaAGCAC...................................................................................................................................................................	r1-MM	20	G>A	4		13	19
...TGACAGAgGAGAGTGAGCAC...................................................................................................................................................................	r1-MM	20	A>G	4		47	30
...TGACAGAAGAGAGTGgGCAC...................................................................................................................................................................	r1-MM	20	A>G	4		76	40
...TGACgGAAGAGAGTGAGCAC...................................................................................................................................................................	r1-MM	20	A>G	4		60	38
...TGACAGAAGgGAGTGAGCAC...................................................................................................................................................................	r1-MM	20	A>G	4		53	35
...TGACAGAAGAGAGTGAGCAa...................................................................................................................................................................	r1-M3	20	C>A	4		350	239
...TGACAGAAGAGAGTGAGCACc..................................................................................................................................................................	r1-M3	21	A>C	4		151	151
...TGACAGAAGAGAGcGAGCAC...................................................................................................................................................................	r1-MM	20	T>C	4		30	24
...TGACAGAAGAGAGTGAGCtC...................................................................................................................................................................	r1-MM	20	A>T	4		20	23
...TGgCAGAAGAGAGTGAGCAC...................................................................................................................................................................	r1-MM	20	A>G	4		58	59
...TGACtGAAGAGAGTGAGCAC...................................................................................................................................................................	r1-MM	20	A>T	4		15	13
.TGACAGAAGAGAGTGAGCGt.....................................................................................................................................................................	r2-M3	20	GT	2		28	17
...TGACAGAAGAGAaTGAGCAC...................................................................................................................................................................	r1-MM	20	G>A	4		12	9
.TGACAGAAGAGAGTGAGCATt....................................................................................................................................................................	r2-M3	21	TT	2		21	19
...TGACAGAAGAGAGTGAGCACg..................................................................................................................................................................	r1-M3	21	A>G	4		39	19
...TGACAGAAGAGAGTGAGCgC...................................................................................................................................................................	r1-MM	20	A>G	4		173	110
...TGACAGAAGAGAGTGAGt.....................................................................................................................................................................	r1-M3	18	C>T	4		428	368
...TGACAGAAGAGAGTGAGCAC...................................................................................................................................................................	r0-r0	20	no	4		11828	8779
...TGACAGAAGAGAGTGAGCACA..................................................................................................................................................................	r0-r0	21	no	4		429	255
...TGACAGAAGAGAGTGAGg.....................................................................................................................................................................	r1-M3	18	C>G	4		15	13
...TGACAGAAGAGAGTGAGCc....................................................................................................................................................................	r1-M3	19	A>C	4		23	7
...aGACAGAAGAGAGTGAGCAC...................................................................................................................................................................	r1-M5	20	T>A	4		15	12
...TGACAGAAGAGAGTGAGtAC...................................................................................................................................................................	r1-MM	20	C>T	4		13	14
...TGACAGAAGAGAGTGgGC.....................................................................................................................................................................	r1-MM	18	A>G	4		8	19
...cGACAGAAGAGAGTGAGCAC...................................................................................................................................................................	r1-M5	20	T>C	4		71	58
...TGACAGAAGAGAGTGAGaAC...................................................................................................................................................................	r1-MM	20	C>A	4		52	66
...TGACAGAAGAGAGTGAaC.....................................................................................................................................................................	r1-MM	18	G>A	4		26	58
...TGACAGAAGAGAGTGAGCA....................................................................................................................................................................	r0-r0	19	no	4		1043	1066
...TGACAGAAGAGAGTGAGCt....................................................................................................................................................................	r1-M3	19	A>T	4		37	17
...TGACAGAAGAGgGTGAGCAC...................................................................................................................................................................	r1-MM	20	A>G	4		57	26
...TGACAGgAGAGAGTGAGCAC...................................................................................................................................................................	r1-MM	20	A>G	4		51	35
...TGACgGAAGAGAGTGAGC.....................................................................................................................................................................	r1-MM	18	A>G	4		10	11
...TGACAGAAGAGAGTGAGC.....................................................................................................................................................................	r0-r0	18	no	4		1975	2329
...gGACAGAAGAGAGTGAGCAC...................................................................................................................................................................	r1-M5	20	T>G	4		17	17
...TGACAGAAGAGAGTGAGCg....................................................................................................................................................................	r1-M3	19	A>G	4		64	70
...TGACAGAAGAGAGTGAGCAt...................................................................................................................................................................	r1-M3	20	C>T	4		2011	1269
..TTGAtAGAAGAGAGTGAGCAC...................................................................................................................................................................	r1-MM	21	C>T	3		14	6
..TTGACAGAAGAGAGTGAGCAa...................................................................................................................................................................	r1-M3	21	C>A	3		426	214
..TTGACAGAAGAGAGTGAGCAC...................................................................................................................................................................	r0-r0	21	no	3		17017	11272
..TTGACAGAAGAGAGTGAaC.....................................................................................................................................................................	r1-MM	19	G>A	3		29	66
..TTGACAGAAGAGAGTGAGCAg...................................................................................................................................................................	r1-M3	21	C>G	3		50	29
..TTGACAGAAGAGAGTGAGCACt..................................................................................................................................................................	r1-M3	22	A>T	3		122	112
..TTGACAGAAGAGAGTGgGC.....................................................................................................................................................................	r1-MM	19	A>G	3		28	14
..TTGACAGAAGAGAGTGAGaAC...................................................................................................................................................................	r1-MM	21	C>A	3		70	63
..TTGACAGAAGAGgGTGAGC.....................................................................................................................................................................	r1-MM	19	A>G	3		11	13
..TTGACAGgAGAGAGTGAGCAC...................................................................................................................................................................	r1-MM	21	A>G	3		50	36
..TTGACAGAAGAGAGTGAGCAt...................................................................................................................................................................	r1-M3	21	C>T	3		2803	1626
..TTGACtGAAGAGAGTGAGCAC...................................................................................................................................................................	r1-MM	21	A>T	3		23	10
..TTGACAGAAGAGAGTGAGa.....................................................................................................................................................................	r1-M3	19	C>A	3		118	97
..TTGACAGAAGAGAGTGAGCtC...................................................................................................................................................................	r1-MM	21	A>T	3		29	21
..TTGACAGAAGAGgGTGAGCAC...................................................................................................................................................................	r1-MM	21	A>G	3		67	46
..TTGACAGAAGAGAGTGAGCA....................................................................................................................................................................	r0-r0	20	no	3		1475	1247
TTGACAGAAGAGAGTGAGCATc....................................................................................................................................................................	r2-M3	22	TC	1		11	10
..TTGACAGAAGAGAGTGAGCc....................................................................................................................................................................	r1-M3	20	A>C	3		13	11
..TTGACAGAAGAGAGTGAGg.....................................................................................................................................................................	r1-M3	19	C>G	3		20	11
..TTGACgGAAGAGAGTGAGCA....................................................................................................................................................................	r1-MM	20	A>G	3		16	5
..TTGACAGAAGAGAGTGAGCg....................................................................................................................................................................	r1-M3	20	A>G	3		78	73
..TTGACAGAAGAGAGTGAGCt....................................................................................................................................................................	r1-M3	20	A>T	3		41	29
TTGACAGAAGAGAGTGAGCATt....................................................................................................................................................................	r2-M3	22	TT	1		36	40
..TTGACAGAgGAGAGTGAGC.....................................................................................................................................................................	r1-MM	19	A>G	3		15	13
..aTGACAGAAGAGAGTGAGCAC...................................................................................................................................................................	r1-M5	21	T>A	3		10	14
..TTGACgGAAGAGAGTGAGCAC...................................................................................................................................................................	r1-MM	21	A>G	3		68	46
..TTGACAGAAGAGAGTGAGCgC...................................................................................................................................................................	r1-MM	21	A>G	3		247	149
..TTGACAGAAGAaAGTGAGCAC...................................................................................................................................................................	r1-MM	21	G>A	3		13	7
..TTGACAGAAGAGAGTGgGCAC...................................................................................................................................................................	r1-MM	21	A>G	3		77	61
..TTGgCAGAAGAGAGTGAGCAC...................................................................................................................................................................	r1-MM	21	A>G	3		68	50
TTGACAGAAGAGAGTGAGCGt.....................................................................................................................................................................	r2-M3	21	GT	1		38	23
..TTGACAGAAGAGAGTGAGt.....................................................................................................................................................................	r1-M3	19	C>T	3		601	421
..TTGACAGAAGAGAGTGAGCACc..................................................................................................................................................................	r1-M3	22	A>C	3		63	29
..TTGACAGAAGAGAGTGAaCAC...................................................................................................................................................................	r1-MM	21	G>A	3		16	12
..TTGACAGAAGAGAGTaAGCAC...................................................................................................................................................................	r1-MM	21	G>A	3		9	12
..TTGACAGAAGAGAGTGAGCcC...................................................................................................................................................................	r1-MM	21	A>C	3		22	5
..TTGACAGAAGAGAGTGAG......................................................................................................................................................................	r0-r0	18	no	3		22	13
..TTGACAGAAGAGAGTGAGCACA..................................................................................................................................................................	r0-r0	22	no	3		68	48
..TTGgCAGAAGAGAGTGAGC.....................................................................................................................................................................	r1-MM	19	A>G	3		17	10
..TTGACAGAAGAGAGTGAGtAC...................................................................................................................................................................	r1-MM	21	C>T	3		22	14
..TcGACAGAAGAGAGTGAGCAC...................................................................................................................................................................	r1-MM	21	T>C	3		59	40
..TTGACgGAAGAGAGTGAGC.....................................................................................................................................................................	r1-MM	19	A>G	3		16	10
..TTGACAGAAGAGAGcGAGCAC...................................................................................................................................................................	r1-MM	21	T>C	3		39	38
..TTGACAGAAGgGAGTGAGCAC...................................................................................................................................................................	r1-MM	21	A>G	3		77	47
..TTGACAGAAGAGAGTGAGC.....................................................................................................................................................................	r0-r0	19	no	3		2852	2515
..TTGACAGAgGAGAGTGAGCAC...................................................................................................................................................................	r1-MM	21	A>G	3		64	39
..TTGACAGAAGAGAaTGAGCAC...................................................................................................................................................................	r1-MM	21	G>A	3		18	6
..TTGACAGAAGAGAGTGtGCAC...................................................................................................................................................................	r1-MM	21	A>T	3		19	8
..TTGACAGAAGgGAGTGAGC.....................................................................................................................................................................	r1-MM	19	A>G	3		15	21
.cTTGACAGAAGAGAGTGAGCAC...................................................................................................................................................................	r1-M5	22	G>C	2		19	8
...TGACAGAAGAGAGTGAGCAC...................................................................................................................................................................	osa-miR156h-5p	20
...TGACAGAAGAGAGTGAGCAC...................................................................................................................................................................	osa-miR156b-5p	20
...................................................................................................................................................................GCTCACTTCTCTTTCTGTCAGC.	osa-miR156l-3p	22
...TGACAGAAGAGAGTGAGCAC...................................................................................................................................................................	osa-miR156f-5p	20
...TGACAGAAGAGAGTGAGCAC...................................................................................................................................................................	osa-miR156g-5p	20
...TGACAGAAGAGAGTGAGCAC...................................................................................................................................................................	osa-miR156a	20
...TGACAGAAGAGAGTGAGCAC...................................................................................................................................................................	osa-miR156i	20
...TGACAGAAGAGAGTGAGCAC...................................................................................................................................................................	osa-miR156e	20
...TGACAGAAGAGAGTGAGCAC...................................................................................................................................................................	osa-miR156d	20
...................................................................................................................................................................GCTCACTTCTCTTTCTGTCAGC.	osa-miR156f-3p	22
...TGACAGAAGAGAGTGAGCAC...................................................................................................................................................................	osa-miR156c-5p	20
...................................................................................................................................................................GCTCACTTCTCTTTCTGTCAGC.	osa-miR156h-3p	22
...TGACAGAAGAGAGTGAGCAC...................................................................................................................................................................	osa-miR156j-5p	20
AGTTGACAGAAGAGAGTGAGCACACAGCGGCCAGACTGCATCGATCTATCAATCTTCCCTTCGACAGGATAGCTAGATAGAAAGAAAGAGAGGCCGTCGGCGGCCATGGAAGAGAGAGAGAGAGAGAGATGAAATGATGATGATGATACAGCTGCCGCTGCGTGCTCACTTCTCTTTCTGTCAGCT	osa-miR156h-3p	186
osa-miR5508----------------------------------------------------------------------------------------------------------------------------------------------	Round	Length	Var	Position	HN-counts	LN-counts
..........TAGATGGCTGATCTGGTGTGG..........................................................................................................................	r0-r0	21	no	11		14	6
..........TAGATGGCTGATCTGGTGTGG..........................................................................................................................	osa-miR5508	21
GCTATTGAACTAGATGGCTGATCTGGTGTGGCTTGGCTTTGGGTAAGAAGGATTGGCCTCTGTCTAGTGCCTCACTTTCCTTCTGCGGTTCTGTCTACTGTCCTGGTTTGGAAGAAGTCAAACCAAGCCAGATCAGCCATCTAGTTGAGTCTC	osa-miR5508	153
unconservative_CM000133.1_36619---------------------------------------------------------------------------------------------------------------------------------------------------------------------------------------------------------------------------	Round	Length	Var	Position	HN-counts	LN-counts
......................ATCTAAAACTGTATGTAACACATT............................................................................................................................................................................................................	r0-r0	24	no	23		13	10
......................ATCTAAAACTGTATGTAACACATT............................................................................................................................................................................................................	unconservative_CM000133.1_36619	24
TCCCTCTGTTCTAAAAAAACAAATCTAAAACTGTATGTAACACATTCTAATACAACGAATCTAGACAGAAATATATATGTCTAGATTTGTTGTAATATGATATGTCACATCCACTAGTACTACGTTGGTTATTATATGACAGAGGGAGTACTATATATAAGTAGGTGGCTAAGCTTTTTTTTATATATAAAGAAATTTGCATGATTGCCAACGTACATTTTGGCTGAAAATTACTTAGTGACGTGAGTTG	unconservative_CM000133.1_36619	250
osa-miR171f-3p-----------------------------------------------------------------------------------------------------------------	Round	Length	Var	Position	HN-counts	LN-counts
...................................................................................................TTGAGCCGTGCCAATATCACA.......	r0-r0	21	no	100		21	25
................................................................................................TGATTGAGCCGTGCCAATA............	r0-r0	19	no	97		11	10
................................................................................................TGATTGAGCCGTGCCAATATC..........	r0-r0	21	no	97		139	133
.........CGATGTTGGCATGGTTCAATC.................................................................................................	r0-r0	21	no	10		8	22
................................................................................................TGATTGAGCCGTGCCAATATC..........	osa-miR171f-3p	21
................................................................................................TGATTGAGCCGTGCCAATATC..........	osa-miR171c-3p	21
............TGTTGGCATGGTTCAATCAAA..............................................................................................	osa-miR171f-5p	21
................................................................................................TGATTGAGCCGTGCCAATATC..........	osa-miR171b	21
................................................................................................TGATTGAGCCGTGCCAATATC..........	osa-miR171d-3p	21
................................................................................................TGATTGAGCCGTGCCAATATC..........	osa-miR171e-3p	21
GGGAGAGTGCGATGTTGGCATGGTTCAATCAAACCGGGCAAACTTATGCACTAGCTAAGCAAGATGCAGGGATATGCAGTATGGTTTTGTTTGGTCTGATTGAGCCGTGCCAATATCACAAGCTTGC	osa-miR171f-3p	127
osa-miR395n-------------------------------------------------------	Round	Length	Var	Position	HN-counts	LN-counts
..............................................TGAAGTGTTTGGGGGAACTC	r0-r0	20	no	47		20	290
..............................................TGAAGTGTTTGGGGGAACTt	r1-M3	20	C>T	47		2	26
.............................................GTGAAGTGTTTGGGGGAACTC	osa-miR395p	21
.............................................GTGAAGTGTTTGGGGGAACTC	osa-miR395q	21
.............................................GTGAAGTGTTTGGGGGAACTC	osa-miR395r	21
.............................................GTGAAGTGTTTGGGGGAACTC	osa-miR395s	21
.............................................GTGAAGTGTTTGGGGGAACTC	osa-miR395y	21
.............................................GTGAAGTGTTTGGGGGAACTC	osa-miR395b	21
.............................................GTGAAGTGTTTGGGGGAACTC	osa-miR395d	21
.............................................GTGAAGTGTTTGGGGGAACTC	osa-miR395e	21
.............................................GTGAAGTGTTTGGGGGAACTC	osa-miR395g	21
.............................................GTGAAGTGTTTGGGGGAACTC	osa-miR395h	21
.............................................GTGAAGTGTTTGGGGGAACTC	osa-miR395i	21
.............................................GTGAAGTGTTTGGGGGAACTC	osa-miR395j	21
.............................................GTGAAGTGTTTGGGGGAACTC	osa-miR395k	21
.............................................GTGAAGTGTTTGGGGGAACTC	osa-miR395l	21
.............................................GTGAAGTGTTTGGGGGAACTC	osa-miR395m	21
.............................................GTGAAGTGTTTGGGGGAACTC	osa-miR395n	21
GAGTTCCCTTCAAGCACTTCACGACGCACTATTTAGAGAGTTGTTGTGAAGTGTTTGGGGGAACTC	osa-miR395n	66
osa-miR167i-5p-------------------------------------------------------------------------------------------------------------------------------------------------------------------------------------------	Round	Length	Var	Position	HN-counts	LN-counts
............................................................................................................................................................................AGATCATGTTGCAGCTTCACT........	r0-r0	21	no	173		230	238
............................................................................................................................................................................AGATCATGTTGCAGCTTCAC.........	r0-r0	20	no	173		12	17
............................................................................................................................................................................AGATCATGTTGCAGCTTCACc........	r1-M3	21	T>C	173		32	43
............................................................................................................................................................................AGATCATGTTGCAGCTTCACa........	r1-M3	21	T>A	173		17	11
............................................................................................................................................................................AGATCATGTTGCAGCTTCACg........	r1-M3	21	T>G	173		18	7
..........TGAAGCTGCCAGCATGATCcG..........................................................................................................................................................................	r1-MM	21	T>C	11		18	26
..........TGAAGCTGCCAGCATGATCT...........................................................................................................................................................................	r0-r0	20	no	11		81	212
..........cGAAGCTGCCAGCATGATCTG..........................................................................................................................................................................	r1-M5	21	T>C	11		11	11
..........TGAAGCTGCCAGCATGATCTGt.........................................................................................................................................................................	r1-M3	22	G>T	11		352	414
..........TGAAGCTGCCAGCATGATCTt..........................................................................................................................................................................	r1-M3	21	G>T	11		33	28
..........TGAAGCTGCCAGCATGATa............................................................................................................................................................................	r1-M3	19	C>A	11		13	14
..........TGAAGCTGCCAGCATGATC............................................................................................................................................................................	r0-r0	19	no	11		350	574
..........TGAAGCTGCCAGCATGATCTGc.........................................................................................................................................................................	r1-M3	22	G>C	11		78	106
..........TGAAGCTGCCAGCATGATCc...........................................................................................................................................................................	r1-M3	20	T>C	11		18	35
..........TGAAGCTGCCAGCATGATCa...........................................................................................................................................................................	r1-M3	20	T>A	11		5	15
........TGAAGCTGCCAGCATGATCTGTc..........................................................................................................................................................................	r2-M3	23	TC	9		7	16
..........TGAAGCTGCCAGCATGATCTGtT........................................................................................................................................................................	r1-MM	23	G>T	11		18	47
..........TGgAGCTGCCAGCATGATCTG..........................................................................................................................................................................	r1-MM	21	A>G	11		8	17
..........TGAAGCTGCCAGCATGATCTc..........................................................................................................................................................................	r1-M3	21	G>C	11		35	54
..........TGAAGCTGCCAGCATGgTCTG..........................................................................................................................................................................	r1-MM	21	A>G	11		6	14
..........TGAAGCTGCCAGCAcGATCTG..........................................................................................................................................................................	r1-MM	21	T>C	11		9	19
..........TGAAGCTGCCAGCATGATCgG..........................................................................................................................................................................	r1-MM	21	T>G	11		11	19
..........TGAAGCTGCCgGCATGATCTG..........................................................................................................................................................................	r1-MM	21	A>G	11		5	17
..........TGAAGCTGCCAGCATGATCTG..........................................................................................................................................................................	r0-r0	21	no	11		2587	3437
..........TGAgGCTGCCAGCATGATCTG..........................................................................................................................................................................	r1-MM	21	A>G	11		17	16
..........TGAAGCTGCCAGCATGATCTGG.........................................................................................................................................................................	r0-r0	22	no	11		434	554
..........TGAAGCTGCCAGCgTGATCTG..........................................................................................................................................................................	r1-MM	21	A>G	11		5	16
..........TGAAGCTGCCAGCATGATt............................................................................................................................................................................	r1-M3	19	C>T	11		27	54
..........TGAAGCTGCCAGCATGATCTG..........................................................................................................................................................................	osa-miR167d-5p	21
..........TGAAGCTGCCAGCATGATCTG..........................................................................................................................................................................	osa-miR167f	21
..........TGAAGCTGCCAGCATGATCTG..........................................................................................................................................................................	osa-miR167g	21
..........TGAAGCTGCCAGCATGATCTG..........................................................................................................................................................................	osa-miR167i-5p	21
............................................................................................................................................................................AGATCATGTTGCAGCTTCACT........	osa-miR167i-3p	21
............................................................................................................................................................................AGATCATGTTGCAGCTTCACT........	osa-miR167e-3p	21
..........TGAAGCTGCCAGCATGATCTG..........................................................................................................................................................................	osa-miR167j	21
..........TGAAGCTGCCAGCATGATCTG..........................................................................................................................................................................	osa-miR167e-5p	21
..........TGAAGCTGCCAGCATGATCTG..........................................................................................................................................................................	osa-miR167h-5p	21
TGTGAGAGGCTGAAGCTGCCAGCATGATCTGGTCCATGAGTTGCACTGCTGAATATATTGAATTCAGCCAGGAGCTGCTACTGCAGTTCTGATCTCGATCTGCATTCGTTGTTCTGAGCTATGTATGGATTTGATCGGTTTGAAGGCATCCATGTCTTTAATTTCATCGATCAGATCATGTTGCAGCTTCACTCTCTCACT	osa-miR167i-5p	201
unconservative_CM000127.1_7451----------------------------------------------------------------------------------------------------------------------------------------------------------------------------------------------------------------------------	Round	Length	Var	Position	HN-counts	LN-counts
.................................................................................................................................................................................................................TTGTATTAGGGAATGTCTCGTC...................	r0-r0	22	no	210		23	15
..............................................................................................................................................................................................................TTGTTGTATTAGGGAATGTCT.......................	r0-r0	21	no	207		10	20
.............................................................................................................................................................................................................TTTGTTGTATTAGGGAATGTCTt......................	r1-M3	23	C>T	206		17	8
.............................................................................................................................................................................................................TTTGTTGTATTAGGGAATGTCT.......................	r0-r0	22	no	206		32	20
.............................................................................................................................................................................................................TTTGTTGTATTAGGGAATGTCTC......................	r0-r0	23	no	206		76	49
.............................................................................................................................................................................................................TTTGTTGTATTAGGGAATGTCTCG.....................	r0-r0	24	no	206		72	29
.............................................................................................................................................................................................................TTTGTTGTATTAGGGAATGTCTCt.....................	r1-M3	24	G>T	206		16	7
............................................................................................................................................................................................................ATTTGTTGTATTAGGGAATGTCT.......................	r0-r0	23	no	205		31	8
............................................................................................................................................................................................................ATTTGTTGTATTAGGGAATGTCgC......................	r1-MM	24	T>G	205		10	16
............................................................................................................................................................................................................ATTTGTTGTATTAGGGAATGTCTa......................	r1-M3	24	C>A	205		29	24
............................................................................................................................................................................................................ATTTGTTGTATTAGGGAATGTCTt......................	r1-M3	24	C>T	205		97	62
............................................................................................................................................................................................................ATTTGTTGTATTAGGGAATGTCTCc.....................	r1-M3	25	G>C	205		13	16
............................................................................................................................................................................................................ATTTGTTGTATTAGGGAATGTCTCa.....................	r1-M3	25	G>A	205		17	14
............................................................................................................................................................................................................ATTTGTTGTATTAGGGAATGTCTCt.....................	r1-M3	25	G>T	205		56	29
............................................................................................................................................................................................................ATTTGTTGTATTAGGGAATGTCTC......................	r0-r0	24	no	205		1063	916
...........................................................................................................................................................................................................GATTTGTTGTATTAGGGAATGTCc.......................	r1-M3	24	T>C	204		13	9
...........................................................................................................................................................................................................GATTTGTTGTATTAGGGAATGTCT.......................	r0-r0	24	no	204		59	50
............................................................................................................................................................................................................ATTTGTTGTATTAGGGAATGTCTC......................	unconservative_CM000127.1_7451	24
ATATTTTTCAAAGTAAATTATTGTGTGATGTCCATTGCTCTAGTGAATTTAGGGTTTCTCTTGAAGAATTTTGTTGGCTGCTCCAACTGCTCCCAATAATGCCACTAAAAGAACAGTTGCATTTTTACAAGCCACCTGCTAGTACTGACATGGTATTGGATGTGACATTTCCTAGTACAACAAATCTGTCAGGAGCTTATCCAGATTTGTTGTATTAGGGAATGTCTCGTCCAATACTAGGTTGGTTTTT	unconservative_CM000127.1_7451	250
osa-miR3979-5p----------------------------------------------------------------------------------------------------	Round	Length	Var	Position	HN-counts	LN-counts
....................................................................................CTTCGGGGGAGGAGAGAAGC..........	r0-r0	20	no	85		95	140
....................................................................................CTTCGGGGGAGGAGAGAAGt..........	r1-M3	20	C>T	85		26	16
...................................................................................CCTTCGGGGGAGGAGAGAAGC..........	r0-r0	21	no	84		14	15
............TCTCTCTCTCCCTTGAAGGCT.................................................................................	r0-r0	21	no	13		15	59
............TCTCTCTCTCCCTTGAAGGC..................................................................................	r0-r0	20	no	13		16	36
............TCTCTCTCTCCCTTGAAGGC..................................................................................	osa-miR3979-5p	20
....................................................................................CTTCGGGGGAGGAGAGAAGC..........	osa-miR3979-3p	20
GGTTTTCTTGGATCTCTCTCTCCCTTGAAGGCTATCTCATGGAGGTTTGATGTACACCATTGTTGCCTAAGAAACTGAGAAAGCCTTCGGGGGAGGAGAGAAGCCAAGCAAGCC	osa-miR3979-5p	114
unconservative_CM000132.1_33047---------------------------------------------------------------------------------------------------------------------------------------------------------------------------------------------------------------------------	Round	Length	Var	Position	HN-counts	LN-counts
......................AAAGTGCATGGGGAATTTTGG...............................................................................................................................................................................................................	r0-r0	21	no	23		19	8
......................AAAGTGCATGGGGAATTTTGGT..............................................................................................................................................................................................................	r0-r0	22	no	23		103	61
......................AAAGTGCATGGGGAATTTTGGc..............................................................................................................................................................................................................	r1-M3	22	T>C	23		17	9
......................AAAGTGCATGGGGAATTTTGGT..............................................................................................................................................................................................................	unconservative_CM000134.1_37432	22
......................AAAGTGCATGGGGAATTTTGGT..............................................................................................................................................................................................................	unconservative_CM000132.1_33047	22
TTATCAAACCATCACAGAATACAAAGTGCATGGGGAATTTTGGTGGATTGGTCAGTGTAGTCCATGGACGGAACCGACCTAGACACCAAAATTCTCCATGCACTTTGTATTATGTCATTCTTTGATAATTAAGGAACTTAATTAGGTTTAGGGTTTGAAATTTAGCTGAAATGGATGAATTGATAGTTTGGCCGTAGATTTAATGTAGTTCCGAGGTTATCAAACCATCACAGAATACAAAATGCATGGG	unconservative_CM000132.1_33047	250
osa-miR171d-5p-------------------------------------------------------------------------------------------------------------------------	Round	Length	Var	Position	HN-counts	LN-counts
........................................................................................................TGATTGAGCCGTGCCAATA............	r0-r0	19	no	105		11	10
........................................................................................................TGATTGAGCCGTGCCAATATC..........	r0-r0	21	no	105		139	133
............TGTTGGCCCGGCTCACTCAGA......................................................................................................	r0-r0	21	no	13		49	21
........................................................................................................TGATTGAGCCGTGCCAATATC..........	osa-miR171f-3p	21
........................................................................................................TGATTGAGCCGTGCCAATATC..........	osa-miR171c-3p	21
............TGTTGGCCCGGCTCACTCAGA......................................................................................................	osa-miR171d-5p	21
........................................................................................................TGATTGAGCCGTGCCAATATC..........	osa-miR171b	21
........................................................................................................TGATTGAGCCGTGCCAATATC..........	osa-miR171d-3p	21
........................................................................................................TGATTGAGCCGTGCCAATATC..........	osa-miR171e-3p	21
TTGTAGCTATGATGTTGGCCCGGCTCACTCAGATGGATCATCGGTGCAGAAGAGTGCATGAATCTGATGCAGTCTCAGTGTAGTATGCTCCATGCTGGAACTTCTGATTGAGCCGTGCCAATATCTCAGCACCAT	osa-miR171d-5p	135
unconservative_CM000137.1_46169---------------------------------------------------------------------------------------------------------------------------------------------------------------------------------------------------------------------------	Round	Length	Var	Position	HN-counts	LN-counts
...............................................................................................................................................................................................................CCTTGTGACGGTGTGGTCGGC......................	r0-r0	21	no	208		20	25
...............................................................................................................................................................................................................CCTTGTGACGGTGTGGTCGGCGCC...................	r0-r0	24	no	208		22	16
...............................................................................................................................................................................................................CCTTGTGACGGTGTGGTCGGC......................	unconservative_CM000137.1_46169	21
AAACAAAAACCCTTCCTCCCGACCGGCCGAACCCTAGCCGTACATTTCACTTCTCCTCTCTCCCTCCTCTCTCTACACCGGATCGGCGGCGCCATCGGCGGCGGCCGGAGCGCCATCGGCGGCGGCTGGAGGAGGTGGCGGCGCCGTCGCGGGGCCCCTCGCCGGCGCGCGTGCTCACCCTAGGCAGAGCGCGCCGCCGTCGAGCGGCCTTGTGACGGTGTGGTCGGCGCCCTCTCGTCTCCCCCCGGCT	unconservative_CM000137.1_46169	250
unconservative_CM000128.1_16740---------------------------------------------------------------------------------------------------------------------------------------------------------------------------------------------------------------------------	Round	Length	Var	Position	HN-counts	LN-counts
................................................................................................................................................................................................................................TGCTAGAATGACTTACATTGT.....	r0-r0	21	no	225		19	25
.........................................................................................................................................................................................................................TGGAAAATGCTAGAATGACc.............	r1-M3	20	T>C	218		38	16
.........................................................................................................................................................................................................................TGGAAAATGCTAGAATGACT.............	r0-r0	20	no	218		185	128
.........................................................................................................................................................................................................................TGGAAAATGCTAGAATGACTTACA.........	r0-r0	24	no	218		19	9
.........................................................................................................................................................................................................................TGGAAAATGCTAGAATGACTTA...........	r0-r0	22	no	218		24	15
.........................................................................................................................................................................................................................TGGAAAATGCTAGAATGACTT............	r0-r0	21	no	218		133	67
........................................................................................................................................................................................................................GTGGAAAATGCTAGAATGACTTACc.........	r1-M3	25	A>C	217		11	11
........................................................................................................................................................................................................................GTGGAAAATGCTAGAATGACc.............	r1-M3	21	T>C	217		20	10
........................................................................................................................................................................................................................GTGGAAAATGCTAGAATGACTT............	r0-r0	22	no	217		34	17
........................................................................................................................................................................................................................GTGGAAAATGCTAGAATGACT.............	r0-r0	21	no	217		104	46
........................................................................................................................................................................................................................GTGGAAAATGCTAGAATGACTTAC..........	r0-r0	24	no	217		95	34
........................................................................................................................................................................................................................GTGGAAAATGCTAGAATGACTTACA.........	r0-r0	25	no	217		17	14
........................................................................................................................................................................................................................GTGGAAAATGCTAGAATGACTTA...........	r0-r0	23	no	217		45	12
.........................................................................................................................................................................................................................TGGAAAATGCTAGAATGACT.............	unconservative_CM000128.1_16740	20
AAAAAATTCAGGAACTGAGTTGCTAATTCAGAACTGTTCCCTCGAATAAAAACTCACGAACTGCATCCTGTCAGCGATCCAAAAATCATGAACCGAACTACAGAAACATCAACCAAGAGCAAGTGAAGCAACTGGTGTGTCAACATAGTCCTGTTTGAAGTACTTCCTCCGTTTCACAGCATAAGTCATTCTGGCATTTCCCACATTCATATCGGCGTGGAAAATGCTAGAATGACTTACATTGTAAAAC	unconservative_CM000128.1_16740	250
unconservative_CM000134.1_37562---------------------------------------------------------------------------------------------------------------------------------------------------------------------------------------------------------------------------	Round	Length	Var	Position	HN-counts	LN-counts
......................AAGTCTATGATCTGTGGGACGTGT............................................................................................................................................................................................................	r0-r0	24	no	23		15	5
......................AAGTCTATGATCTGTGGGACGTGT............................................................................................................................................................................................................	unconservative_CM000134.1_37562	24
TAAAATTGACAAAAAAAAAATCAAGTCTATGATCTGTGGGACGTGTTATTAAAAAGGTGTGGCAATGGCTACAACTATGGCAATAAACCAATCATATGTCTAATAAACCAATCAACTCTCTCAATGAAAGATATCATTGAGGGAGTTCTTTATCTATGCCCGTATACATGCTATTTGCGAGAAGAAATATACATGCTAATGCTATTTGTGAGAAGAAAACTAGAGAATCTGAAGCAACGGCATTATTCGG	unconservative_CM000134.1_37562	250
osa-miR5340-----------------------------------------------------------------------------	Round	Length	Var	Position	HN-counts	LN-counts
.......................................................TGATGACGTGGATGAATTTCAAAC.........	r0-r0	24	no	56		31	13
.......................................................TGATGACGTGGATGAATTTCAAA..........	osa-miR5340	23
GAAAATGAAAGTCTGAAGATTTATTCATATCATCATGAGTAAATTATTTTACTTGTGATGACGTGGATGAATTTCAAACGTTTATTTT	osa-miR5340	88
osa-miR319a-3p.2-3p----------------------------------------------------------------------------------------------------------------------------------------------------------------------------	Round	Length	Var	Position	HN-counts	LN-counts
..................................................................................................................................................................TGGACTGAAGGGTGCTCCC..........	r0-r0	19	no	163		27	13
..................................................................................................................................................................TGGACTGAAGGGTGCTCCt..........	r1-M3	19	C>T	163		15	5
..................................................................................................................................................................TGGACTGAAGGGTGCTCCCT.........	r0-r0	20	no	163		80	32
.................................................................................................................................................................TTGGACTGAAaGGTGCTCCCT.........	r1-MM	21	G>A	162		18	9
.................................................................................................................................................................TTGGACTGAAGGGTGCTCCCTTt.......	r1-M3	23	G>T	162		876	206
.................................................................................................................................................................TTGGACTGAAGGGTGCTCCCTTa.......	r1-M3	23	G>A	162		53	19
.................................................................................................................................................................cTGGACTGAAGGGTGCTCCCT.........	r1-M5	21	T>C	162		44	21
.................................................................................................................................................................TTGGACTGAAGGGTGCTCCCTg........	r1-M3	22	T>G	162		32	7
.................................................................................................................................................................TTGGACTGAAGGGTGCTCCCTTc.......	r1-M3	23	G>C	162		202	50
.................................................................................................................................................................TTGGACTGAAGGGTGtTCCCT.........	r1-MM	21	C>T	162		20	5
.................................................................................................................................................................TTGGACTGAAGGGTGCTC............	r0-r0	18	no	162		35	9
.................................................................................................................................................................TTGGACTGAAGGGTGCTCtC..........	r1-MM	20	C>T	162		18	11
.................................................................................................................................................................TTGGACTGAAGGGTGCTCCCcT........	r1-MM	22	T>C	162		104	29
.................................................................................................................................................................TTGGACTGAAGGGTGCTCCg..........	r1-M3	20	C>G	162		47	17
.................................................................................................................................................................TTGGACTGAgGGGTGCTCCCT.........	r1-MM	21	A>G	162		73	15
.................................................................................................................................................................TcGGACTGAAGGGTGCTCCCT.........	r1-MM	21	T>C	162		49	21
.................................................................................................................................................................TTGGACTGAAGGGTGCTCCgT.........	r1-MM	21	C>G	162		41	18
...............................................................................................................................................................TTGGACTGAAGGGTGCTCCCCa..........	r2-M3	22	CA	160		70	27
.................................................................................................................................................................TTGGACTGAAGGGTGCTCCC..........	r0-r0	20	no	162		2495	1060
.................................................................................................................................................................TTGGACTGAAGGGTGCTCCCTa........	r1-M3	22	T>A	162		43	19
.................................................................................................................................................................TTGGACTGAAGGGTGCTCC...........	r0-r0	19	no	162		255	106
.................................................................................................................................................................TTGGACTGAAGGGTGCTCCCTT........	r0-r0	22	no	162		458	142
.................................................................................................................................................................TTGGACTGAAGGGTGCTCCCT.........	r0-r0	21	no	162		18442	6249
.................................................................................................................................................................TTGGACTGAAGGGcGCTCCCT.........	r1-MM	21	T>C	162		46	21
.................................................................................................................................................................aTGGACTGAAGGGTGCTCCCT.........	r1-M5	21	T>A	162		18	5
...............................................................................................................................................................TTGGACTGAAGGGTGCTCCTc...........	r2-M3	21	TC	160		18	3
.................................................................................................................................................................TaGGACTGAAGGGTGCTCCCT.........	r1-MM	21	T>A	162		16	6
.................................................................................................................................................................TTGGACTGAAGGGTGaTCCCT.........	r1-MM	21	C>A	162		43	4
.................................................................................................................................................................TTGGACTGAAGGGTGCTCCaT.........	r1-MM	21	C>A	162		68	58
.................................................................................................................................................................TTGGACTGgAGGGTGCTCCCT.........	r1-MM	21	A>G	162		81	19
.................................................................................................................................................................TTGGACTGAAGGGTGCTCCCTTtC......	r1-MM	24	G>T	162		111	39
.................................................................................................................................................................TTGGACTGAAGGGTGCTCCCa.........	r1-M3	21	T>A	162		1299	412
.................................................................................................................................................................TTGGAtTGAAGGGTGCTCCCT.........	r1-MM	21	C>T	162		22	6
.................................................................................................................................................................TTGGgCTGAAGGGTGCTCCCT.........	r1-MM	21	A>G	162		67	29
.................................................................................................................................................................TTGGACTGAAGGGTGCTCCCg.........	r1-M3	21	T>G	162		1313	371
.................................................................................................................................................................TTaGACTGAAGGGTGCTCCCT.........	r1-MM	21	G>A	162		11	10
.................................................................................................................................................................TTGGACTGAAGGGTGCTCCt..........	r1-M3	20	C>T	162		1059	430
.................................................................................................................................................................TTGGACTGAAGGGTGCTCt...........	r1-M3	19	C>T	162		81	30
.................................................................................................................................................................TTGGACTGAAGGGTGCTCCa..........	r1-M3	20	C>A	162		350	107
.................................................................................................................................................................TTGGACTGAAGGGTaCTCCCT.........	r1-MM	21	G>A	162		17	9
.................................................................................................................................................................TTGGACTGAAGaGTGCTCCCT.........	r1-MM	21	G>A	162		19	3
.................................................................................................................................................................gTGGACTGAAGGGTGCTCCCT.........	r1-M5	21	T>G	162		22	8
.................................................................................................................................................................TTGGACcGAAGGGTGCTCCCT.........	r1-MM	21	T>C	162		46	20
.................................................................................................................................................................TTGGACTGAAGGaTGCTCCCT.........	r1-MM	21	G>A	162		26	6
.................................................................................................................................................................TTGGACTGAAGGGTGCTCa...........	r1-M3	19	C>A	162		21	8
.................................................................................................................................................................TTGGACTGAAGGGTGCTCCCc.........	r1-M3	21	T>C	162		3441	1165
.................................................................................................................................................................TTGGACTGAAGGGTGCcCCC..........	r1-MM	20	T>C	162		16	4
...............................................................................................................................................................TTGGACTGAAGGGTGCTCCCTTTg........	r2-M3	24	TG	160		16	9
...............................................................................................................................................................TTGGACTGAAGGGTGCTCCCTTTa........	r2-M3	24	TA	160		53	10
.................................................................................................................................................................TTGGACTGAAGGGTGCTCCtT.........	r1-MM	21	C>T	162		87	19
...............................................................................................................................................................TTGGACTGAAGGGTGCTCCCTTTt........	r2-M3	24	TT	160		206	33
.................................................................................................................................................................TTGGACTGAAGGGTGCcCCCT.........	r1-MM	21	T>C	162		129	61
................................................................................................................................................................cTTGGACTGAAGGGTGCTCCCTT........	r1-M5	23	G>C	161		85	39
....................................................................................................................ACTGGATGACGCGGGAGCT........................................................	r0-r0	19	no	117		13	9
....................................................................................................................ACTGGATGACGCGGGAGC.........................................................	r0-r0	18	no	117		9	11
....................................................................................................................ACTGGATGACGCGGGAGCTAA......................................................	r0-r0	21	no	117		70	30
.................................................................................................................................................................TTGGACTGAAGGGTGCTCCC..........	osa-miR319b	20
....................................................................................................................ACTGGATGACGCGGGAGCTAA......................................................	osa-miR319a-3p	21
.................................................................................................................................................................TTGGACTGAAGGGTGCTCCC..........	osa-miR319a-3p.2-3p	20
.......................................................AGCTGCCGAATCATCCATTCA...................................................................................................................	osa-miR319a-5p	21
TGTGTAAGAAGAGAGCTCTCTTCAGTCCACTCTCAGATGGCTGTAGGGTTTTATTAGCTGCCGAATCATCCATTCACCTACCAAGAAAGTTGCAGGAGTGTATCTCTTGGTAGCGGACTGGATGACGCGGGAGCTAAAATTTAGCTCTGCGCCGTTTGTGGTTGGACTGAAGGGTGCTCCCTTGCTCAAGC	osa-miR319a-3p.2-3p	191
osa-miR529a----------------------------------------------------------------------------------------	Round	Length	Var	Position	HN-counts	LN-counts
..............................................................................GCTGTACCCTCTCTCTTCT..	r0-r0	19	no	79		16	11
..............................................................................GCTGTACCCTCTCTCTTCTTC	r0-r0	21	no	79		164	103
..AGAAGAGAGAGAGTACAGCCc............................................................................	r1-M3	21	T>C	3		44	43
..AGAAGAGAGAGAGTACAGCCg............................................................................	r1-M3	21	T>G	3		19	7
..AGAAGAGAGAGAGTACAGCCa............................................................................	r1-M3	21	T>A	3		22	15
..AGAAGAGAGAGAGTACAGCC.............................................................................	r0-r0	20	no	3		19	5
..AGAAGAGAGAGAGTACAGCCT............................................................................	r0-r0	21	no	3		263	207
...............................................................................CTGTACCCTCTCTCTTCTTC	osa-miR529a	20
GAAGAAGAGAGAGAGTACAGCCTTAGTTCAGATCACATATGACTATCTTTTGCGAGTCTGATCGATACTCTGATGAAGGCTGTACCCTCTCTCTTCTTC	osa-miR529a	99
osa-miR529b-------------------------------------------------------------------------------------------------------------------------------	Round	Length	Var	Position	HN-counts	LN-counts
....................AAGAGAGAGAGTACAGCTTTG.................................................................................................	r0-r0	21	no	21		27	10
..................AGAAGAGAGAGAGTACAGCTT...................................................................................................	r0-r0	21	no	19		34	10
..................AGAAGAGAGAGAGTACAGCTT...................................................................................................	osa-miR529b	21
ATCGTGAAGGCTAAATGGAGAAGAGAGAGAGTACAGCTTTGGGCGGTTTAGTTGTTAGATGGTGGAAGTACTTGCGACGCCTACTACCCTTTTCACCAAGGCTGTACGCTCCCTCTTCTTCTCTTAGCTTTTTATGAT	osa-miR529b	138
osa-miR166i-3p-----------------------------------------------------------------------------------------------------------------------------------	Round	Length	Var	Position	HN-counts	LN-counts
..................................................................................................................TCGGATCAGGCTTCATTCCcC..........	r1-MM	21	T>C	115		20	13
................................................................................................................TCTCGGATCAGGCTTCATTCC............	r0-r0	21	no	113		540	581
................................................................................................................TCTCGGATCAGGCTTCATTCa............	r1-M3	21	C>A	113		37	28
................................................................................................................TCTCGGATCAGGCTTCATTCt............	r1-M3	21	C>T	113		144	130
................................................................................................................TCTCGGATCAGGCTTCATT..............	r0-r0	19	no	113		13	9
..................................................................................................................TCGGATCAGGCTTCATTCCTC..........	osa-miR166i-3p	21
..............AATGCAGTTTGATCCAAGATC..............................................................................................................	osa-miR166i-5p	21
AGATAGGTGTTTGGAATGCAGTTTGATCCAAGATCTGCCTATATATATGGTGTGTATATCATATCTTGTGATATGGGGGATATGCAACAGGTGTGTGACAGGGGTAGGTAGATCTCGGATCAGGCTTCATTCCTCACACCAATAC	osa-miR166i-3p	145
osa-miR818d--------------------------------------------------------------------------------------------------------------------------------	Round	Length	Var	Position	HN-counts	LN-counts
......................................................................................................CTTATATTATGGGACGGAGGGAGT.............	r0-r0	24	no	103		96	29
.................................................................................................AATCCCTTATATTATGGGACGG....................	osa-miR818d	22
.................................................................................................AATCCCTTATATTATGGGACGG....................	osa-miR818e	22
.................................................................................................AATCCCTTATATTATGGGACGG....................	osa-miR818b	22
.................................................................................................AATCCCTTATATTATGGGACGG....................	osa-miR818c	22
.................................................................................................AATCCCTTATATTATGGGACGG....................	osa-miR818a	22
TTCCTATTAATTGTTACTCTCTCCATCCCATAATATAAGGGATTTTAGAGGGATGTGATCTAGATTCGTAGTCCGAGGAAACATCACATACCTCTAAAATCCCTTATATTATGGGACGGAGGGAGTACTAGTTTAGGAA	osa-miR818d	139
osa-miR818e----------------------------------------------------------------------------------------------------------------------------------------------------------------------------------------------------------------------	Round	Length	Var	Position	HN-counts	LN-counts
.....................................TGCACTGTTTGACCACTCGTCTT.....................................................................................................................................................................	r0-r0	23	no	38		55	19
....................................TTGCACTGTTTGACCACTCGTCT......................................................................................................................................................................	r0-r0	23	no	37		13	10
....................................TTGCACTGTTTGACCACTCGTCTT.....................................................................................................................................................................	r0-r0	24	no	37		23	18
.................................TGCTTGCACTGTTTGACCACTCGT........................................................................................................................................................................	r0-r0	24	no	34		22	7
...............................TTTGCTTGCACTGTTTGACCACT...........................................................................................................................................................................	r0-r0	23	no	32		49	29
...............................TTTGCTTGCACTGTTTGACCACTC..........................................................................................................................................................................	r0-r0	24	no	32		14	9
.............................TTTTTGCTTGCACTGTTTGACC..............................................................................................................................................................................	r0-r0	22	no	30		18	13
.............................TTTTTGCTTGCACTGTTTGACCAC............................................................................................................................................................................	r0-r0	24	no	30		39	19
................AAGGGATTTTGAGTTTTTGCT............................................................................................................................................................................................	r0-r0	21	no	17		19	15
...............TAAGGGATTTTGAGTTTTT...............................................................................................................................................................................................	r0-r0	19	no	16		18	24
...............TAAGGGATTTTGAGTTTTTGCT............................................................................................................................................................................................	r0-r0	22	no	16		35	12
...............TAAGGGATTTTGAGTTTTTGC.............................................................................................................................................................................................	r0-r0	21	no	16		8	12
...............TAAGGGATTTTGAGTTTTTG..............................................................................................................................................................................................	r0-r0	20	no	16		15	6
..............ATAAGGGATTTTGAGTTTT................................................................................................................................................................................................	r0-r0	19	no	15		16	14
..............ATAAGGGATTTTGAGTTTTTGCT............................................................................................................................................................................................	r0-r0	23	no	15		10	10
.............TATAAGGGATTTTGAGTTTTT...............................................................................................................................................................................................	r0-r0	21	no	14		16	6
.............TATAAGGGATTTTGAGTTTTTG..............................................................................................................................................................................................	r0-r0	22	no	14		13	7
............ATATAAGGGATTTTGAGTTTTTGC.............................................................................................................................................................................................	r0-r0	24	no	13		19	5
..........TAATATAAGGGATTTTGAGTT..................................................................................................................................................................................................	r0-r0	21	no	11		13	14
.........ATAATATAAGGGATTTTGAGTT..................................................................................................................................................................................................	r0-r0	22	no	10		14	9
........................................................................................................................................................................................................AATCCCTTATATTATGGGACGG...	osa-miR818d	22
........................................................................................................................................................................................................AATCCCTTATATTATGGGACGG...	osa-miR818e	22
........................................................................................................................................................................................................AATCCCTTATATTATGGGACGG...	osa-miR818b	22
........................................................................................................................................................................................................AATCCCTTATATTATGGGACGG...	osa-miR818c	22
........................................................................................................................................................................................................AATCCCTTATATTATGGGACGG...	osa-miR818a	22
CCCCGTCCTATAATATAAGGGATTTTGAGTTTTTGCTTGCACTGTTTGACCACTCGTCTTATTTAAATTTTTTTTGGAATTATTATTATTTTTGACTTATTTTATTATCCAAAGTACTTTAAGCATAACTTTTCGTTTTTTATATTTGTACAAATTTTTTGAATAAAACGAGTGGTCAAACAATACAAACAAAAACTTAAAATCCCTTATATTATGGGACGGAGG	osa-miR818e	225
osa-miR818c---------------------------------------------------------------------------------------------------------------------------------------------------------------------	Round	Length	Var	Position	HN-counts	LN-counts
.......................AATATAAGGGATTTTGtAGGGATG.................................................................................................................................	r1-MM	24	A>T	24		21	9
.............................................................................................................................................AATCCCTTATATTATGGGACGG.............	osa-miR818d	22
.............................................................................................................................................AATCCCTTATATTATGGGACGG.............	osa-miR818e	22
.............................................................................................................................................AATCCCTTATATTATGGGACGG.............	osa-miR818b	22
.............................................................................................................................................AATCCCTTATATTATGGGACGG.............	osa-miR818c	22
.............................................................................................................................................AATCCCTTATATTATGGGACGG.............	osa-miR818a	22
ATAATATACTCATTTCGTCCTATAATATAAGGGATTTTGAAGGGATGTGACACATCCTAGCTATAACCATATATCTAGACATAGCTAGGAACATATATCTAGACATGCTCTTGTCTAGATATATGTGTTATATCTCTCCAAAATCCCTTATATTATGGGACGGATGAATATGTTAT	osa-miR818c	176
osa-miR818a-------------------------------------------------------------------------------------------------------------------------------------	Round	Length	Var	Position	HN-counts	LN-counts
....................................................ATAATGAATCTGGACAAACCGTCT....................................................................	r0-r0	24	no	53		9	12
.................................................AaTATAATGAATCTGGACAAACC........................................................................	r1-MM	23	G>A	50		22	6
....................................................................................................................AATCCCTTATATTATGGGACGG......	osa-miR818d	22
....................................................................................................................AATCCCTTATATTATGGGACGG......	osa-miR818e	22
....................................................................................................................AATCCCTTATATTATGGGACGG......	osa-miR818b	22
....................................................................................................................AATCCCTTATATTATGGGACGG......	osa-miR818c	22
....................................................................................................................AATCCCTTATATTATGGGACGG......	osa-miR818a	22
TCCCTCCATCCCATAGTATAAGGGATTTGGGAATGATGTGACATATCCTAGTATAATGAATCTGGACAAACCGTCTGTCCAAATTCATTGTCCTAGTATGTGTCACATCTACTCAAAATCCCTTATATTATGGGACGGAAGGGA	osa-miR818a	144
osa-miR156b-3p------------------------------------------------------------------------------------------------------------------------------------------------------------------	Round	Length	Var	Position	HN-counts	LN-counts
.............................................................................................................GCTCACTCTCTATCTGTCAGC..............................................	r0-r0	21	no	110		12	9
...........................................GACAGAAGAGAGTGAGCACA.................................................................................................................	r0-r0	20	no	44		30	8
..........................................TGACAGAAGAGAGTGAGCACg.................................................................................................................	r1-M3	21	A>G	43		39	19
..........................................TGACAGAAGgGAGTGAGCAC..................................................................................................................	r1-MM	20	A>G	43		53	35
..........................................TGACAGAAGAGAGTGAGtAC..................................................................................................................	r1-MM	20	C>T	43		13	14
..........................................cGACAGAAGAGAGTGAGCAC..................................................................................................................	r1-M5	20	T>C	43		71	58
..........................................TGACAGAAGAGAGTGAGt....................................................................................................................	r1-M3	18	C>T	43		428	368
..........................................TGACAGAAGAGAGTGAGaAC..................................................................................................................	r1-MM	20	C>A	43		52	66
..........................................TGACAGAAGAGAGTGAGCACt.................................................................................................................	r1-M3	21	A>T	43		320	256
..........................................TGACAGAAGAGAGcGAGCAC..................................................................................................................	r1-MM	20	T>C	43		30	24
..........................................TGACAGAAGAGAGTGAGCAt..................................................................................................................	r1-M3	20	C>T	43		2011	1269
..........................................TGACAGAAGAGAGTGAGCt...................................................................................................................	r1-M3	19	A>T	43		37	17
..........................................TGgCAGAAGAGAGTGAGCAC..................................................................................................................	r1-MM	20	A>G	43		58	59
..........................................TGACAGAAGAGAGTGAGCACA.................................................................................................................	r0-r0	21	no	43		429	255
..........................................TGACAGAAGAGAGTGAaC....................................................................................................................	r1-MM	18	G>A	43		26	58
..........................................TGACAGAAGAGAGTGAGCA...................................................................................................................	r0-r0	19	no	43		1043	1066
..........................................TGACAGAAGAGAGTGAGg....................................................................................................................	r1-M3	18	C>G	43		15	13
..........................................TGACAGAAGAGAGTGAGCACc.................................................................................................................	r1-M3	21	A>C	43		151	151
..........................................TGACAGAAGAGAGTGAGC....................................................................................................................	r0-r0	18	no	43		1975	2329
........................................TGACAGAAGAGAGTGAGCGt....................................................................................................................	r2-M3	20	GT	41		28	17
..........................................TGACAGAAGAGAGTGAGCAa..................................................................................................................	r1-M3	20	C>A	43		350	239
..........................................TGACAGAAGAGAGTGAGCgC..................................................................................................................	r1-MM	20	A>G	43		173	110
..........................................TGACAGAAGAGAGTGAGCtC..................................................................................................................	r1-MM	20	A>T	43		20	23
..........................................TGACtGAAGAGAGTGAGCAC..................................................................................................................	r1-MM	20	A>T	43		15	13
..........................................gGACAGAAGAGAGTGAGCAC..................................................................................................................	r1-M5	20	T>G	43		17	17
..........................................TGACAGAAGAGAGTGAGCg...................................................................................................................	r1-M3	19	A>G	43		64	70
..........................................TGACAGAAGAGAGTGAGa....................................................................................................................	r1-M3	18	C>A	43		96	93
..........................................TGACAGAAGAGAGTGAGCAC..................................................................................................................	r0-r0	20	no	43		11828	8779
........................................TGACAGAAGAGAGTGAGCATt...................................................................................................................	r2-M3	21	TT	41		21	19
..........................................TGACAGAAGAGAGTGAGCc...................................................................................................................	r1-M3	19	A>C	43		23	7
..........................................TGACAGAAGAGAGTGAGCAg..................................................................................................................	r1-M3	20	C>G	43		45	28
..........................................TGACAGAAGAGgGTGAGCAC..................................................................................................................	r1-MM	20	A>G	43		57	26
..........................................TGACAGAAGAGAGTaAGCAC..................................................................................................................	r1-MM	20	G>A	43		13	19
..........................................TGACAGgAGAGAGTGAGCAC..................................................................................................................	r1-MM	20	A>G	43		51	35
..........................................TGACAGAgGAGAGTGAGCAC..................................................................................................................	r1-MM	20	A>G	43		47	30
..........................................aGACAGAAGAGAGTGAGCAC..................................................................................................................	r1-M5	20	T>A	43		15	12
..........................................TGACgGAAGAGAGTGAGC....................................................................................................................	r1-MM	18	A>G	43		10	11
..........................................TGACgGAAGAGAGTGAGCAC..................................................................................................................	r1-MM	20	A>G	43		60	38
..........................................TGACAGAAGAGAaTGAGCAC..................................................................................................................	r1-MM	20	G>A	43		12	9
..........................................TGACAGAAGAGAGTGgGCAC..................................................................................................................	r1-MM	20	A>G	43		76	40
..........................................TGACAGAAGAGAGTGgGC....................................................................................................................	r1-MM	18	A>G	43		8	19
.........................................CTGACAGAAGAGAGTGAGC....................................................................................................................	r0-r0	19	no	42		18	8
.........................................CTGACAGAAGAGAGTGAGCAC..................................................................................................................	r0-r0	21	no	42		113	73
.........................................CTGACAGAAGAGAGTGAGCAt..................................................................................................................	r1-M3	21	C>T	42		17	9
.........................................CTGACAGAAGAGAGTGAGCA...................................................................................................................	r0-r0	20	no	42		25	17
.........................................aTGACAGAAGAGAGTGAGCAC..................................................................................................................	r1-M5	21	C>A	42		10	14
..........................................TGACAGAAGAGAGTGAGCAC..................................................................................................................	osa-miR156h-5p	20
..........................................TGACAGAAGAGAGTGAGCAC..................................................................................................................	osa-miR156b-5p	20
..........................................TGACAGAAGAGAGTGAGCAC..................................................................................................................	osa-miR156f-5p	20
.............................................................................................................GCTCACTCTCTATCTGTCAGC..............................................	osa-miR156b-3p	21
..........................................TGACAGAAGAGAGTGAGCAC..................................................................................................................	osa-miR156g-5p	20
..........................................TGACAGAAGAGAGTGAGCAC..................................................................................................................	osa-miR156a	20
..........................................TGACAGAAGAGAGTGAGCAC..................................................................................................................	osa-miR156i	20
..........................................TGACAGAAGAGAGTGAGCAC..................................................................................................................	osa-miR156e	20
..........................................TGACAGAAGAGAGTGAGCAC..................................................................................................................	osa-miR156d	20
..........................................TGACAGAAGAGAGTGAGCAC..................................................................................................................	osa-miR156c-5p	20
..........................................TGACAGAAGAGAGTGAGCAC..................................................................................................................	osa-miR156j-5p	20
TTGTCTTGAGAGGGGAAGAGATCTCTATGGGTTTTGGAGGTCTGACAGAAGAGAGTGAGCACACACGGTGCTTTCTTAGCATGCAAGAGCCATGCTGGGAGCTGTGCGTGCTCACTCTCTATCTGTCAGCCGTTCACCATGCCCAATATGATTAATCTCCTTCTCTCAGTTGACAG	osa-miR156b-3p	176
unconservative_CM000127.1_9864----------------------------------------------------------------------------------------------------------------------------------------------------------------------------------------------------------------------------	Round	Length	Var	Position	HN-counts	LN-counts
............................................................................................................................................................................................................ATCGGTCTATTACTTACAAGTATC......................	r0-r0	24	no	205		15	7
...........................................................................................................................................................................................................AATCGGTCTATTACTTACAAGTAT.......................	r0-r0	24	no	204		17	5
...........................................................................................................................................................................................................AATCGGTCTATTACTTACAAGTAT.......................	unconservative_CM000127.1_9864	24
TACGCATAGAAAATGGGTATGTACAAAGTGGGTAAAATAGGTAATACACTCCACAAATCCAAATTTTAAATGGGTAAATTTGTTTACCCATACCCTACATAAATAATGTGGGTATGGATATCGGATGGGTAATGAATACCGAGTGGCAGGCCTAGATCCACATGCCTATAGTTTGCTATATAACAAATACGACATTCTAATACAATCGGTCTATTACTTACAAGTATCTCAAATGCAGCCTATGATATAT	unconservative_CM000127.1_9864	250
osa-miR166d-3p---------------------------------------------------------------------------------------------------------------	Round	Length	Var	Position	HN-counts	LN-counts
............................................................................................GGACCAGGCTTCATTCCCC..............	r0-r0	19	no	93		10	12
...........................................................................................CGGACCAGGCTTCATTCCCC..............	r0-r0	20	no	92		13	20
..........................................................................................TCGGACCAGGCTTCATTCCaC..............	r1-MM	21	C>A	91		159	249
..........................................................................................TCGGACCAGGCTTCATTCCCCTa............	r1-M3	23	C>A	91		36	26
..........................................................................................TCGGACCAGGCTTCATTCCCCTC............	r0-r0	23	no	91		39	29
..........................................................................................TCGGACCAGaCTTCATTCCCC..............	r1-MM	21	G>A	91		22	22
..........................................................................................TCGGACCAGGCTTCATcCCCC..............	r1-MM	21	T>C	91		115	143
..........................................................................................TCGGACCAGGCTTCATTCCCCT.............	r0-r0	22	no	91		2224	2104
..........................................................................................TCGGgCCAGGCTTCATTCCCC..............	r1-MM	21	A>G	91		116	118
..........................................................................................TCGGACCAGGCTTCAaTCCCC..............	r1-MM	21	T>A	91		2009	1916
..........................................................................................TCGGACCAGGCTTtATTCCCC..............	r1-MM	21	C>T	91		22	29
..........................................................................................TCGGAtCAGGCTTCATTCCCC..............	r1-MM	21	C>T	91		20	13
..........................................................................................cCGGACCAGGCTTCATTCCCCT.............	r1-M5	22	T>C	91		12	16
..........................................................................................TCGGACCAaGCTTCATTCCCC..............	r1-MM	21	G>A	91		14	12
..........................................................................................TCGGACCAGGCTcCATTCCCC..............	r1-MM	21	T>C	91		129	145
..........................................................................................TCGGACCAGGCTTCATTCtCC..............	r1-MM	21	C>T	91		35	36
..........................................................................................TCaGACCAGGCTTCATTCCCC..............	r1-MM	21	G>A	91		28	51
..........................................................................................TtGGACCAGGCTTCATTCCCC..............	r1-MM	21	C>T	91		26	27
..........................................................................................TCGGACCAGGCTTCATTt.................	r1-M3	18	C>T	91		27	35
..........................................................................................TCGGACCAGGCTTCATTtCCC..............	r1-MM	21	C>T	91		18	30
..........................................................................................TCGGACCAGGCTTCATTCCCCgC............	r1-MM	23	T>G	91		10	15
..........................................................................................TCGGtCCAGGCTTCATTCCCC..............	r1-MM	21	A>T	91		10	15
..........................................................................................TCGGACCAGGCTTCATTCC................	r0-r0	19	no	91		358	352
..........................................................................................TCGGACCAGGCTaCATTCCCC..............	r1-MM	21	T>A	91		18	18
........................................................................................TCGGACCAGGCTTCATTTt..................	r2-M3	19	TT	89		55	78
..........................................................................................TCGGACCAGGCTTCATTCCCCTt............	r1-M3	23	C>T	91		119	103
..........................................................................................TCGGACCAGGCTTCATTCCC...............	r0-r0	20	no	91		495	632
..........................................................................................TCGGACCAGGCcTCATTCCCC..............	r1-MM	21	T>C	91		107	139
..........................................................................................TCGGACCAGGCTTCATTCCCtTC............	r1-MM	23	C>T	91		15	17
..........................................................................................TCGGACCAGGCTTCATTCCCa..............	r1-M3	21	C>A	91		1555	1827
..........................................................................................TCGGACCAGGCTTCATTCCCC..............	r0-r0	21	no	91		26222	33837
..........................................................................................TCGGACCAGGCTTCATTCCCCTg............	r1-M3	23	C>G	91		15	12
..........................................................................................TCGGACCAGGtTTCATTCCCC..............	r1-MM	21	C>T	91		27	38
..........................................................................................TCGGACCAGGCTTCATTCa................	r1-M3	19	C>A	91		25	27
..........................................................................................TCGGACCAGGCTTCATTCCCg..............	r1-M3	21	C>G	91		254	252
..........................................................................................TCGGACCAGGCTTCATTCt................	r1-M3	19	C>T	91		153	131
..........................................................................................TCGGACCAGGCTTCATTCCCCg.............	r1-M3	22	T>G	91		166	161
..........................................................................................TCGGACCgGGCTTCATTCCCC..............	r1-MM	21	A>G	91		73	88
..........................................................................................TCGGACtAGGCTTCATTCCCC..............	r1-MM	21	C>T	91		34	34
..........................................................................................TaGGACCAGGCTTCATTCCCC..............	r1-MM	21	C>A	91		3	24
..........................................................................................TCGGACCAGGCTTCgTTCCCC..............	r1-MM	21	A>G	91		74	96
..........................................................................................TCGGACCtGGCTTCATTCCCC..............	r1-MM	21	A>T	91		23	28
..........................................................................................TCGGACCAGGCTTCATTCCgC..............	r1-MM	21	C>G	91		127	141
..........................................................................................TCGGACCAGGCTTCATTtC................	r1-MM	19	C>T	91		23	23
..........................................................................................TCGGACCAGGCTTCATTCaCC..............	r1-MM	21	C>A	91		13	22
..........................................................................................TCGGACCAGGCTTCAaTCCCCT.............	r1-MM	22	T>A	91		51	31
..........................................................................................cCGGACCAGGCTTCATTCCCC..............	r1-M5	21	T>C	91		106	132
..........................................................................................TCGGACCAGGCTTCAcTCCCC..............	r1-MM	21	T>C	91		98	112
..........................................................................................TCGGACCAGGCTTCATTCCa...............	r1-M3	20	C>A	91		42	53
..........................................................................................aCGGACCAGGCTTCATTCCCC..............	r1-M5	21	T>A	91		24	41
..........................................................................................TCGGACCAGGCTTCgTTCCCCT.............	r1-MM	22	A>G	91		12	9
..........................................................................................gCGGACCAGGCTTCATTCCCC..............	r1-M5	21	T>G	91		44	61
........................................................................................TCGGACCAGGCTTCATTCCCCTTc.............	r2-M3	24	TC	89		32	19
..........................................................................................TCGGACCAGGCTTCATTC.................	r0-r0	18	no	91		79	100
..........................................................................................TCGGACCAGGCTTCATcCCCCT.............	r1-MM	22	T>C	91		11	15
..........................................................................................TCGGACCAGGCTTCATTCCtCT.............	r1-MM	22	C>T	91		59	28
........................................................................................TCGGACCAGGCTTCATTCCCCTTt.............	r2-M3	24	TT	89		68	47
.........................................................................................CTCGGACCAGGCTTCATTCCCC..............	r0-r0	22	no	90		11	24
.........................................................................................CTCGGACCAGGCTTCATTCCC...............	r0-r0	21	no	90		5	19
........................................................................................TCTCGGACCAGGCTcCATTCC................	r1-MM	21	T>C	89		14	16
........................................................................................TCTCGGACCAGGCTTCATTCg................	r1-M3	21	C>G	89		23	15
........................................................................................TCTCGGACCAGGCTTCATTt.................	r1-M3	20	C>T	89		9	14
........................................................................................TCTCGGACCAGGCTTCATT..................	r0-r0	19	no	89		69	72
........................................................................................TCTCGGACCAGGCTTCATTCt................	r1-M3	21	C>T	89		665	583
........................................................................................TCTCGGACCAGGCTTCATTCa................	r1-M3	21	C>A	89		215	193
........................................................................................TCTCGGACCAGGCTTCgTTCC................	r1-MM	21	A>G	89		15	6
........................................................................................TCTCGGACCAGGCcTCATTCC................	r1-MM	21	T>C	89		9	16
........................................................................................TCTCGGACCAGGCTTCATTCC................	r0-r0	21	no	89		2723	2935
........................................................................................TCTCGGACCAGGCTTCATTC.................	r0-r0	20	no	89		34	51
....................GGAATGTTGTCTGGCTCGAGa....................................................................................	r1-M3	21	G>A	21		138	68
....................GGAATGTTGTCTGGCTCGAGc....................................................................................	r1-M3	21	G>C	21		19	12
....................GGAATGTTGTCTGGCTCGA......................................................................................	r0-r0	19	no	21		20	24
....................GGAATGTTGTCTGGCTCGAGt....................................................................................	r1-M3	21	G>T	21		31	14
....................GGAATGTTGTCTGGCTCGAGG....................................................................................	r0-r0	21	no	21		1428	752
....................GGAATGTTGTCTGGCTCGAG.....................................................................................	r0-r0	20	no	21		12	13
...............TGAGGGGAATGTTGTCTGGCT.........................................................................................	r0-r0	21	no	16		32	29
...............TGAGGGGAATGTTGTCTGGCTC........................................................................................	r0-r0	22	no	16		23	33
..........................................................................................TCGGACCAGGCTTCATTCCCC..............	osa-miR166j-3p	21
..........................................................................................TCGGACCAGGCTTCATTCCCC..............	osa-miR166f	21
..........................................................................................TCGGACCAGGCTTCATTCCCC..............	osa-miR166c-3p	21
..........................................................................................TCGGACCAGGCTTCATTCCCC..............	osa-miR166a-3p	21
....................GGAATGTTGTCTGGCTCGAGG....................................................................................	osa-miR166d-5p	21
..........................................................................................TCGGACCAGGCTTCATTCCCC..............	osa-miR166b-3p	21
..........................................................................................TCGGACCAGGCTTCATTCCCC..............	osa-miR166d-3p	21
GAAGCTTTTTCACTTTGAGGGGAATGTTGTCTGGCTCGAGGTGCATGGAGAAACCTCTGATCGATCAGGTTTGATCTGTAGAGACTGATCTCGGACCAGGCTTCATTCCCCTCAAGTAAAGCTCC	osa-miR166d-3p	125
unconservative_CM000129.1_19496---------------------------------------------------------------------------------------------------------------------------------------------------------------------------------------------------------------------------	Round	Length	Var	Position	HN-counts	LN-counts
......................TGCGTGCTGCTTGAAATTTTTAGt............................................................................................................................................................................................................	r1-M3	24	C>T	23		15	5
......................TGCGTGCTGCTTGAAATTTTTAGC............................................................................................................................................................................................................	r0-r0	24	no	23		54	32
......................TGCGTGCTGCTTGAAATTTTTAGC............................................................................................................................................................................................................	unconservative_CM000129.1_19496	24
TAGATGTGTTGGAAAAGACATGTGCGTGCTGCTTGAAATTTTTAGCAAGACATATACACAAAAGCTAAAAATTTCAAGCAACACGCACATTTTTTTAGCAAGACATATATACACAAAAGCTTGTCGGCCGACCCAACAAAATATATACACAAAAGCACTAACTAGCTCCTAGTAGGGATGCAAGCGGGTCGACCCACGAATCTACTTATATGTTAAATAAAGAGTAATCTGTGGGTTTTCACGTTATGGC	unconservative_CM000129.1_19496	250
osa-miR1857-5p--------------------------------------------------------------------------------------------------------------------	Round	Length	Var	Position	HN-counts	LN-counts
...............TTTTTGGAGCATGAGGTTATC..............................................................................................	r0-r0	21	no	16		11	9
..........TGGTTTTTTTGGAGCATGAGG...................................................................................................	osa-miR1857-5p	21
...................................................................................................TCATGCTCCAAGAAAACCAGG..........	osa-miR1857-3p	21
GTTTTTATCCTGGTTTTTTTGGAGCATGAGGTTATCTCTCAGTTTTTCCGTGTCCAAAATAAAAGGACAAAAACTGTTCTTGAAAACCGAGAGATAACCTCATGCTCCAAGAAAACCAGGATAAAAAATT	osa-miR1857-5p	130
unconservative_CM000126.1_79------------------------------------------------------------------------------------------------------------------------------------------------------------------------------------------------------------------------------	Round	Length	Var	Position	HN-counts	LN-counts
..............................................................................................................................................................................................................ATATGGGGTCTATAGAAAAGATGT....................	r0-r0	24	no	207		158	88
..............................................................................................................................................................................................................ATATGGGGTCTATAGAAAAGATGc....................	r1-M3	24	T>C	207		24	10
............................................................................................................................................................................................................ACATATGGGGTCTATAGAAAAGAT......................	r0-r0	24	no	205		159	103
............................................................................................................................................................................................................ACATATGGGGTCTATAGAAAAGAc......................	r1-M3	24	T>C	205		17	15
............................................................................................................................................................................................................ACATATGGGGTCTATAGAAAAGAT......................	unconservative_CM000126.1_79	24
TTAGGAGGGTTAGCGTAAGTGCAAATTTAGTTGGAACGCTTTTACACTAGTCACACAACGGGTTAAATGTGACATCATATGATAAATACTTAAAAAAAAAGTATTGATAAGTGATAAGGTTTCACATCCACCCAGCCCCACATGCATGTGGTGTGGGGGAGATCCTCTACGGCTTTACCTTATCATGTGACTTTATAGTCACTTACATATGGGGTCTATAGAAAAGATGTCTCACATATCAGTGACTCAA	unconservative_CM000126.1_79	250
osa-miR408-5p--------------------------------------------------------------------------------------------------------------------------------------------------------------------------------------------------------	Round	Length	Var	Position	HN-counts	LN-counts
.........................................................................................................................................................TGCACTGCCTCTTCCCTGGCT.......................................	r0-r0	21	no	154		4	16
.........................................................................................................................................................TGCACTGCCTCTTCCCTGGC........................................	r0-r0	20	no	154		32	49
........................................................................................................................................................CTGCACTGCCTCTTCCCTGGC........................................	r0-r0	21	no	153		296	503
........................................................................................................................................................CTGCACTGCCTCTTCCCTGGt........................................	r1-M3	21	C>T	153		75	113
........................................................................................................................................................CTGCACTGCCTCTTCCCTGGa........................................	r1-M3	21	C>A	153		19	42
..............................CAGGGATGAGGCAGAGCATGG..................................................................................................................................................................	r0-r0	21	no	31		12	21
..............................CAGGGATGAGGCAGAGCATG...................................................................................................................................................................	r0-r0	20	no	31		11	15
........................................................................................................................................................CTGCACTGCCTCTTCCCTGGC........................................	osa-miR408-3p	21
..............................CAGGGATGAGGCAGAGCATGG..................................................................................................................................................................	osa-miR408-5p	21
GGGAGTTCTGTGATTGGAGAGGAGAGGAGACAGGGATGAGGCAGAGCATGGGATGGGGCTATCAACAGATGTAGATTATTCCTTGCACAAGAGATGATGATGAGCTGTGAATGAGTTCTGAGAGATGGCTGGTGTTGTTGTTGCTCCCTCCCCTGCACTGCCTCTTCCCTGGCTCCCCTGCACACCTCTCTCTCTCTCTCTCTCTCTCTGTGT	osa-miR408-5p	213
osa-miR1425-5p----------------------------------------------------------------------------------------	Round	Length	Var	Position	HN-counts	LN-counts
.......................................................................AGCAAGAACTGGATCTTAATA..........	r0-r0	21	no	72		24	20
......................................................................CAGCAAGAACTGGATCTTAAc...........	r1-M3	21	T>C	71		10	10
......................................................................CAGCAAGAACTGGATCTTAAT...........	r0-r0	21	no	71		132	64
.............TAGGATTCAATCCTTGCTGCT....................................................................	r0-r0	21	no	14		3216	2735
.............TAGGATTCAATCCTTGCTGCg....................................................................	r1-M3	21	T>G	14		208	181
.............TAGGATTCAATCCTTGCc.......................................................................	r1-M3	18	T>C	14		11	13
.............TAGGATTCAATCCTTGCcGCT....................................................................	r1-MM	21	T>C	14		11	14
...........TAGGATTCAATCCTTGCTGCTATt...................................................................	r2-M3	24	TT	12		7	13
.............TAGGATTCAATCCTTGCT.......................................................................	r0-r0	18	no	14		58	111
.............TAGGATTCgATCCTTGCTGCT....................................................................	r1-MM	21	A>G	14		15	10
.............TAGGAcTCAATCCTTGCTGCT....................................................................	r1-MM	21	T>C	14		15	14
.............TAGGATTCAATCCTTGCTGCc....................................................................	r1-M3	21	T>C	14		592	537
.............TAGGATTCAATCCTTGCTGtT....................................................................	r1-MM	21	C>T	14		12	12
.............TAGGATTCAATCCTTGCTGCa....................................................................	r1-M3	21	T>A	14		262	245
.............TAGGATcCAATCCTTGCTGCT....................................................................	r1-MM	21	T>C	14		19	10
.............TAGGATTCAATCCTTGCTGC.....................................................................	r0-r0	20	no	14		32	51
.............TgGGATTCAATCCTTGCTGCT....................................................................	r1-MM	21	A>G	14		5	16
.............cAGGATTCAATCCTTGCTGCT....................................................................	r1-M5	21	T>C	14		12	13
.............TAGGgTTCAATCCTTGCTGCT....................................................................	r1-MM	21	A>G	14		13	11
.............TAGGATTCAATCCTTGCTGCTt...................................................................	r1-M3	22	A>T	14		12	14
............TTAGGATTCAATCCTTGCTGC.....................................................................	r0-r0	21	no	13		187	178
............TTAGGATTCAATCCTTGCTGt.....................................................................	r1-M3	21	C>T	13		42	38
............TTAGGATTCAATCCTTGCT.......................................................................	r0-r0	19	no	13		12	17
.............TAGGATTCAATCCTTGCTGCT....................................................................	osa-miR1425-5p	21
......................................................................CAGCAAGAACTGGATCTTAAT...........	osa-miR1425-3p	21
CTGTTGACTGCATTAGGATTCAATCCTTGCTGCTAAATGTATTGCTTATATTCAGCAATATAATGTTCAGCAGCAAGAACTGGATCTTAATATAGTCGATAG	osa-miR1425-5p	102
osa-miR160b-5p-----------------------------------------------------------------------------------------------------------------------------	Round	Length	Var	Position	HN-counts	LN-counts
.............................TGCCTGGCTCCCTGTATGCt..........................................................................................	r1-M3	20	C>T	30		13	15
.............................TGCCTGGCTCCCTGTATGCCc.........................................................................................	r1-M3	21	A>C	30		11	15
.............................TGCCTGGCTCCCTGTATGC...........................................................................................	r0-r0	19	no	30		6	14
.............................TGCCTGGCTCCCTGTATGCCt.........................................................................................	r1-M3	21	A>T	30		33	18
.............................TGCCTGGCTCCCTGTATGCCA.........................................................................................	r0-r0	21	no	30		141	125
.............................TGCCTGGCTCCCTGTATG............................................................................................	r0-r0	18	no	30		12	12
.............................TGCCTGGCTCCCTGTATGCC..........................................................................................	r0-r0	20	no	30		44	41
............................GTGCCTGGCTCCCTGTATGCC..........................................................................................	r0-r0	21	no	29		32	19
.............................TGCCTGGCTCCCTGTATGCCA.........................................................................................	osa-miR160a-5p	21
.............................TGCCTGGCTCCCTGTATGCCA.........................................................................................	osa-miR160b-5p	21
............................................................................................GCGTGCAAGGAGCCAAGCATG..........................	osa-miR160a-3p	21
............................................................................................GCGTGCAAGGAGCCAAGCATG..........................	osa-miR160b-3p	21
.............................TGCCTGGCTCCCTGTATGCCA.........................................................................................	osa-miR160c-5p	21
.............................TGCCTGGCTCCCTGTATGCCA.........................................................................................	osa-miR160d-5p	21
AAGGTTTGGTTTTGATCGGCTTGAGAGCGTGCCTGGCTCCCTGTATGCCACTCATGTAGCCCAATCCATGGTGTGTTTGGATGCTGTGGGTGGCGTGCAAGGAGCCAAGCATGCGTGCCATGATCTCTCTTTCTGCCTT	osa-miR160b-5p	139
osa-miR166k-3p-----------------------------------------------------------------------------------------------------------------	Round	Length	Var	Position	HN-counts	LN-counts
................................................................................................TCGGACCAGGCTTCAATCCCa..........	r1-M3	21	T>A	97		765	588
................................................................................................TCGGACCAGGCTTCAATC.............	r0-r0	18	no	97		35	48
................................................................................................TCGGACCAGGCTTCAATCCCTTT........	r0-r0	23	no	97		147	108
................................................................................................TCGGACCAGGCTTCgATCCCT..........	r1-MM	21	A>G	97		49	38
................................................................................................TCGGACCAGGCTTCAATCCCTcT........	r1-MM	23	T>C	97		30	35
................................................................................................TCGGACCAGGCTTCAATCCCc..........	r1-M3	21	T>C	97		2009	1916
................................................................................................TCGGACCAGGCTTCAATCCCTTa........	r1-M3	23	T>A	97		18	16
................................................................................................TCGGACCgGGCTTCAATCCCT..........	r1-MM	21	A>G	97		41	28
................................................................................................TCGGgCCAGGCTTCAATCCCT..........	r1-MM	21	A>G	97		51	44
................................................................................................TCGGACCAGGCTTCAATCCgT..........	r1-MM	21	C>G	97		27	12
................................................................................................TCGGACCAGGCcTCAATCCCT..........	r1-MM	21	T>C	97		42	47
................................................................................................TCGGACCAGGCTTCAATCCt...........	r1-M3	20	C>T	97		90	56
................................................................................................TCGGACCAGGCTTCAATCCtT..........	r1-MM	21	C>T	97		27	26
................................................................................................TCaGACCAGGCTTCAATCCCT..........	r1-MM	21	G>A	97		20	17
................................................................................................TCGGACtAGGCTTCAATCCCT..........	r1-MM	21	C>T	97		51	28
................................................................................................cCGGACCAGGCTTCAATCCCT..........	r1-M5	21	T>C	97		43	44
................................................................................................TCGGACCAGGCTTCAATCCCTT.........	r0-r0	22	no	97		105	69
................................................................................................TCGGACCAGGCTTCAcTCCCT..........	r1-MM	21	A>C	97		13	24
................................................................................................TCGGACCAGGCTTCAATCCC...........	r0-r0	20	no	97		215	177
................................................................................................TCGGACCAGGCTTCAATCCCTg.........	r1-M3	22	T>G	97		11	9
................................................................................................TCGGACCAGGCTTCAATCCCT..........	r0-r0	21	no	97		11336	10538
................................................................................................TCGGACCAGGCTTCAATCCCTa.........	r1-M3	22	T>A	97		15	12
................................................................................................TCGGACCAGGCTTCAATCCCTc.........	r1-M3	22	T>C	97		33	13
................................................................................................TCGGACCAGGCTTCAATCCCTTTt.......	r1-M3	24	A>T	97		25	8
................................................................................................TCGGACCAGGCTTCAATCCCg..........	r1-M3	21	T>G	97		652	531
................................................................................................TCGGACCAGGCTTCAATCCCcT.........	r1-MM	22	T>C	97		51	31
................................................................................................TCGGACCAGGCTTCAgTCCCT..........	r1-MM	21	A>G	97		39	18
................................................................................................TCGGACCAGGCTTCAATCt............	r1-M3	19	C>T	97		27	23
................................................................................................TCGGACCAGGCTTCAATtCCT..........	r1-MM	21	C>T	97		14	9
................................................................................................TCGGACCAGGCTcCAATCCCT..........	r1-MM	21	T>C	97		46	39
................................................................................................TCGGACCAGGCTTCAATCCaT..........	r1-MM	21	C>A	97		69	83
................................................................................................TCGGACCAGGCTTCAATCC............	r0-r0	19	no	97		59	57
................................................................................................TtGGACCAGGCTTCAATCCCT..........	r1-MM	21	C>T	97		27	15
................................................................................................TCGGACCAGGCTTCAAcCCCT..........	r1-MM	21	T>C	97		65	56
................................................................................................TCGGACCAGGCTTCAATCtCT..........	r1-MM	21	C>T	97		10	11
................................................................................................aCGGACCAGGCTTCAATCCCT..........	r1-M5	21	T>A	97		11	9
................................................................................................TCGGACCAGGCTTCAATCCa...........	r1-M3	20	C>A	97		23	9
................................................................................................TCGGACCAGGtTTCAATCCCT..........	r1-MM	21	C>T	97		14	11
................................................................................................gCGGACCAGGCTTCAATCCCT..........	r1-M5	21	T>G	97		15	18
................................................................................................TCGGACCAGGCTTCAATCCCTTc........	r1-M3	23	T>C	97		42	35
...............................................................................................CTCGGACCAGGCTTCAATCCCT..........	r0-r0	22	no	96		20	11
............GGTTTGTTGTCTGGCTCGAGG..............................................................................................	r0-r0	21	no	13		290	85
............GGTTTGTTGTCTGGCTCGAGa..............................................................................................	r1-M3	21	G>A	13		31	8
................................................................................................TCGGACCAGGCTTCAATCCCT..........	osa-miR166l-3p	21
............GGTTTGTTGTCTGGCTCGAGG..............................................................................................	osa-miR166k-5p	21
................................................................................................TCGGACCAGGCTTCAATCCCT..........	osa-miR166k-3p	21
ATTAGGTTAAGGGGTTTGTTGTCTGGCTCGAGGCATCCGGGACTCCGGTTTCTCCTTTCCTACTGGAGGCGCCTAATTTCCGGCGAGCTCGGAGCCTCGGACCAGGCTTCAATCCCTTTAACCATGC	osa-miR166k-3p	127
osa-miR1874-5p-----------------------------------------------------------------------------------------------------------------------------------------	Round	Length	Var	Position	HN-counts	LN-counts
.......................................................................................................ATGGATGGAGGTGTAACCCGATG.........................	r0-r0	23	no	104		20	14
......................................................................................................TATGGATGGAGGTGTAACCCGAT..........................	r0-r0	23	no	103		289	156
......................................................................................................TATGGATGGAGGTGTAACCCGA...........................	r0-r0	22	no	103		125	90
......................................................................................................TATGGATGGAGGTGTAACCCGATa.........................	r1-M3	24	G>A	103		164	107
......................................................................................................TATGGATGGAGGTGTAACCCGATc.........................	r1-M3	24	G>C	103		22	18
......................................................................................................TATGGATGGAGGTGTAACCCGATt.........................	r1-M3	24	G>T	103		115	63
......................................................................................................TATGGATGGAGGTGTAACCCG............................	r0-r0	21	no	103		38	23
......................................................................................................TATGGATGGAGGTGTAACCCGAc..........................	r1-M3	23	T>C	103		38	31
......................................................................................................TATGGATGGAGGTGTAACCCGATG.........................	r0-r0	24	no	103		2029	1360
.................................TAGGGCTACTACACCATCCATAAG..............................................................................................	r0-r0	24	no	34		98	50
.................................TAGGGCTACTACACCATCCATA................................................................................................	r0-r0	22	no	34		12	17
......................................................................................................TATGGATGGAGGTGTAACCCGATG.........................	osa-miR1874-3p	24
.................................TAGGGCTACTACACCATCCATAAG..............................................................................................	osa-miR1874-5p	24
CCATAATCATCTATTAGTACAGTGGTGAAGACATAGGGCTACTACACCATCCATAAGGGTTCGAATCTTCGATGTGCCTAGATAGGGTACAGTTGGATCCCATATGGATGGAGGTGTAACCCGATGCCTTTTACAAATAGATGGTTATTTT	osa-miR1874-5p	151
osa-miR5157b-5p------------------------------------------------------------------------------	Round	Length	Var	Position	HN-counts	LN-counts
.....AAGAACTTTTTgATAGCTACAACT................................................................	r1-MM	24	A>G	6		64	40
........AACTTTTTAATAGCTACAACTTCT.............................................................	osa-miR5157b-5p	24
.........................................................AGAAGTTGTGGCTATCAAAAAGTT............	osa-miR5157a-3p	24
.........................................................AGAAGTTGTGGCTATCAAAAAGTT............	osa-miR5157b-3p	24
........AACTTTTTAATAGCTACAACTTCT.............................................................	osa-miR5157a-5p	24
GCCTTAAGAACTTTTTAATAGCTACAACTTCTCTCTTAGAATCAACTCTTCTAAGAGAGAAGTTGTGGCTATCAAAAAGTTCCTGAGGCCCTA	osa-miR5157b-5p	93
unconservative_CM000128.1_16411---------------------------------------------------------------------------------------------------------------------------------------------------------------------------------------------------------------------------	Round	Length	Var	Position	HN-counts	LN-counts
......................CCAAACGTCTGGCTAACTTAGTt.............................................................................................................................................................................................................	r1-M3	23	C>T	23		21	6
......................CCAAACGTCTGGCTAACTTAGTC.............................................................................................................................................................................................................	r0-r0	23	no	23		69	37
.....................ACCAAACGTCTGGCTAACTTAGTt.............................................................................................................................................................................................................	r1-M3	24	C>T	22		69	37
.....................ACCAAACGTCTGGCTAACTTAGTa.............................................................................................................................................................................................................	r1-M3	24	C>A	22		23	9
.....................ACCAAACGTCTGGCTAACTTAGTC.............................................................................................................................................................................................................	r0-r0	24	no	22		705	412
................AATGAACCAAACGTCTGGCTAACT..................................................................................................................................................................................................................	r0-r0	24	no	17		17	4
.....................ACCAAACGTCTGGCTAACTTAGTC.............................................................................................................................................................................................................	unconservative_CM000128.1_16411	24
.....................ACCAAACGTCTGGCTAACTTAGTC.............................................................................................................................................................................................................	unconservative_CM000128.1_16415	24
TTGCCACAAGTGTGGCAATGAACCAAACGTCTGGCTAACTTAGTCAAAGCTGTCTAACTTGAGGTGTGGCAAAGTGTGGCAATATGTGGTCACGAACCAAACAACCCCTGAACCTGCTTTTTTGGTGGTGCGTTATTTCCGCAGTTGTTGATCAATTGTATTCTTGAAGAATTTGTATCTGGCAGGTTCCATAATCCAGAGTGCGGCTTTTGCTGTTCTAGATTCTTACTGAGGGCTTGTTTAGATTGAT	unconservative_CM000128.1_16411	250
unconservative_CM000128.1_16415---------------------------------------------------------------------------------------------------------------------------------------------------------------------------------------------------------------------------	Round	Length	Var	Position	HN-counts	LN-counts
......................CCAAACGTCTGGCTAACTTAGTC.............................................................................................................................................................................................................	r0-r0	23	no	23		69	37
......................CCAAACGTCTGGCTAACTTAGTt.............................................................................................................................................................................................................	r1-M3	23	C>T	23		21	6
.....................ACCAAACGTCTGGCTAACTTAGTt.............................................................................................................................................................................................................	r1-M3	24	C>T	22		69	37
.....................ACCAAACGTCTGGCTAACTTAGTa.............................................................................................................................................................................................................	r1-M3	24	C>A	22		23	9
.....................ACCAAACGTCTGGCTAACTTAGTC.............................................................................................................................................................................................................	r0-r0	24	no	22		705	412
................AATGAACCAAACGTCTGGCTAACT..................................................................................................................................................................................................................	r0-r0	24	no	17		17	4
.....................ACCAAACGTCTGGCTAACTTAGTC.............................................................................................................................................................................................................	unconservative_CM000128.1_16411	24
.....................ACCAAACGTCTGGCTAACTTAGTC.............................................................................................................................................................................................................	unconservative_CM000128.1_16415	24
TTGCCACAAGTGTGGCAATGAACCAAACGTCTGGCTAACTTAGTCAAAGCTGTCTAACTTGAGGTGTGGCAAAGTGTGGCAATATGTGGTCACGAACCAAACAACCCCTGAACCTGCTTTTTTGGTGGTGCGTTATTTCCGCAGTTGTTGATCAATTGTATTCTTGAAGAATTTGTATCTGGCAGGTTCCATAATCCAGAGTGCGGCTTTTGCTGTTCTAGATTCTTACTGAGGACTTGTTTAGATTGAT	unconservative_CM000128.1_16415	250
osa-miR171i-3p----------------------------------------------------------------------------------------------------------	Round	Length	Var	Position	HN-counts	LN-counts
..........................................................................................TTGAGCCGCGTCAATATCTCc.........	r1-M3	21	T>C	91		94	51
..........................................................................................TTGAGCCGCGTCAATATCTCa.........	r1-M3	21	T>A	91		21	12
..........................................................................................TTGAGCCGCGTCAATATCTCT.........	r0-r0	21	no	91		463	313
..........................................................................................TTGAGCCGCGTCAATATCTCg.........	r1-M3	21	T>G	91		25	16
.......AGGTATTGGCGTGCCTCAATC............................................................................................	r0-r0	21	no	8		12	9
.......................................................................................GGATTGAGCCGCGTCAATATC............	osa-miR171i-3p	21
.......AGGTATTGGCGTGCCTCAATC............................................................................................	osa-miR171i-5p	21
TAAAAAGAGGTATTGGCGTGCCTCAATCCGAAGGCATGGCTGATTACAGGCACCTCGACCGATCTAGCGCATGCAGCCATGTTTCTTGGATTGAGCCGCGTCAATATCTCTCCTTGCTTC	osa-miR171i-3p	120
osa-miR169r-3p-------------------------------------------------------------------------------------------------------------------	Round	Length	Var	Position	HN-counts	LN-counts
.............TAGCCAAGGATGATTTGCCTGT..............................................................................................	r0-r0	22	no	14		52	33
.............TAGCCAAGGATGATTTGCCTG...............................................................................................	osa-miR169r-5p	21
.....................................................................................TGGCAAGTCTCCTCGGCTACC.......................	osa-miR169r-3p	21
AGGCCATCTTCGATAGCCAAGGATGATTTGCCTGTAGCCCCATTGTCATCAGCTCTCTCCGTCGAGAGCGACAACCGGGCTCTACTGGCAAGTCTCCTCGGCTACCCGAGTACCTCTTATGCTATCCCA	osa-miR169r-3p	129
osa-miR162a----------------------------------------------------------------------------------------------------------------------------------------------------------------	Round	Length	Var	Position	HN-counts	LN-counts
..............................................................................................................................................cCGATAAACCTCTGCATCCAG........	r1-M5	21	T>C	143		16	10
..............................................................................................................................................TCGATAAACCTCTGCATCCAGTc......	r1-M3	23	T>C	143		11	11
..............................................................................................................................................TCGATAAACCTCTGCATCCAt........	r1-M3	21	G>T	143		37	25
..............................................................................................................................................TCGATAAACCTCTGCATCCAGT.......	r0-r0	22	no	143		96	115
..............................................................................................................................................TCGATAAACCTCTGCATC...........	r0-r0	18	no	143		86	60
..............................................................................................................................................TCGgTAAACCTCTGCATCCAG........	r1-MM	21	A>G	143		14	13
..............................................................................................................................................TCGATAAACCTCTGCATCCAGc.......	r1-M3	22	T>C	143		30	11
..............................................................................................................................................TCGATAAACCTCTGCATCCAa........	r1-M3	21	G>A	143		297	230
............................................................................................................................................TCGATAAACCTCTGCATCCCt..........	r2-M3	21	CT	141		60	23
..............................................................................................................................................TCGATAAACCTCTGCATCCgG........	r1-MM	21	A>G	143		15	12
..............................................................................................................................................TCGATAAACCTCTGCATCCA.........	r0-r0	20	no	143		17	17
..............................................................................................................................................TCGATAAACCTCTGCATCC..........	r0-r0	19	no	143		173	172
..............................................................................................................................................TCGATAAACCTCTGCATCCAG........	r0-r0	21	no	143		2963	2746
..............................................................................................................................................TCGATAAACCTCTGCATCCAGTT......	r0-r0	23	no	143		42	55
..............................................................................................................................................TCGATAAACCTCTGCATCa..........	r1-M3	19	C>A	143		22	19
..............................................................................................................................................TCGATAAACCTCTGCATCCAc........	r1-M3	21	G>C	143		24	30
..............................................................................................................................................TCGATAAACCTCTGCATCCAGa.......	r1-M3	22	T>A	143		13	14
..............................................................................................................................................TCGATAAACCTCTGCATCt..........	r1-M3	19	C>T	143		67	73
........................................................................................................................................AATCGATCGATAAACCTCTGC..............	r0-r0	21	no	137		25	23
..........GGGCGCAGTGGTTTATCGATC............................................................................................................................................	r0-r0	21	no	11		59	29
..............................................................................................................................................TCGATAAACCTCTGCATCCAG........	osa-miR162a	21
GGTGATGCCTGGGCGCAGTGGTTTATCGATCCCTTCCCTGCCTTGTGGCGCTGATCCAGGAGCGGCGAATTTCTTTGAGAGGGTGTTCTTTTTTTTTCTTCCTTTTGGTCCTTGTTGCAGCCAACGACAACGCGGGAATCGATCGATAAACCTCTGCATCCAGTTCTCGCC	osa-miR162a	171
osa-miR162b---------------------------------------------------------------------------------------------------------------------------	Round	Length	Var	Position	HN-counts	LN-counts
.......................................................................................................TCGATAAGCCTCTGCATCCAG..........	r0-r0	21	no	104		151	153
.......................................................................................................TCGATAAGCCTCTGCATCCAa..........	r1-M3	21	G>A	104		8	12
.......................................................................................................TCGATAAaCCTCTGCATCCAGA.........	r1-MM	22	G>A	104		13	14
............GGGCGCAGTGGTTTATCGATC.....................................................................................................	r0-r0	21	no	13		59	29
.......................................................................................................TCGATAAGCCTCTGCATCCAG..........	osa-miR162b	21
TGGGTGATGCCTGGGCGCAGTGGTTTATCGATCTCTTCCCTGCCTTGTGCTGCTCCGATCGATGCCCGTGCTGATTCTTGATAATATACAACGCAGGAATCGATCGATAAGCCTCTGCATCCAGATCTCACTTT	osa-miR162b	134
unconservative_CM000127.1_8836----------------------------------------------------------------------------------------------------------------------------------------------------------------------------------------------------------------------------	Round	Length	Var	Position	HN-counts	LN-counts
......................ATAGTTGAGTCACTGATATGTGGG............................................................................................................................................................................................................	r0-r0	24	no	23		18	7
......................ATAGTTGAGTCACTGATATGTGGG............................................................................................................................................................................................................	unconservative_CM000127.1_8836	24
ATCCTATGACTTAACTACACATATAGTTGAGTCACTGATATGTGGGTTCCACTTTAGTAAGGTCCATATATCAGTGGCTCACTGCACAGTAGTTAAATCAGATAATCCTTTTCCGTACGAAAATGCAAGCCTTTTCTTTTTTCCCGGAGAAGAGGGGAGATGAAGGCACTAGCCGTGGAACGAACTGAACAGGTCTAACAACCATTCAACCAAGAGGTTAGGCGGCAGATTCAGAACAGTGGCGGAAAAT	unconservative_CM000127.1_8836	250
unconservative_CM000130.1_24131---------------------------------------------------------------------------------------------------------------------------------------------------------------------------------------------------------------------------	Round	Length	Var	Position	HN-counts	LN-counts
......................CTACGTGTCAGTGGAATCCAC...............................................................................................................................................................................................................	r0-r0	21	no	23		31	26
......................CTACGTGTCAGTGGAATCCAC...............................................................................................................................................................................................................	unconservative_CM000130.1_24131	21
......................CTACGTGTCAGTGGAATCCAC...............................................................................................................................................................................................................	unconservative_CM000128.1_17643	21
CGTGGCAATGCCACGGTGACGTCTACGTGTCAGTGGAATCCACATGTCAAACATATATAAAAATTAAAATTAAAAACCATATTTTCTCCTCTTAGGTAGACAGAAAAAAGATAAAAATTCTAAGGTAGAGAGGAGAAAAATATGTTTTTCTAATTATATTTTATTCTATGTGACTGGCACGTGAGTCCAACTAACACGTATGCACTATCGTGGCATGCCACATCAGCGTATTAAGGGGTTGGAGCTCGTT	unconservative_CM000130.1_24131	250
unconservative_CM000131.1_28055---------------------------------------------------------------------------------------------------------------------------------------------------------------------------------------------------------------------------	Round	Length	Var	Position	HN-counts	LN-counts
......................AAAGATTTAGATGAGATATGACGT............................................................................................................................................................................................................	r0-r0	24	no	23		19	6
......................AAAGATTTAGATGAGATATGACGT............................................................................................................................................................................................................	unconservative_CM000131.1_28055	24
ACTCCCTCTATCCCATAATATAAAAGATTTAGATGAGATATGACGTATCTTACTACTACGAATCTGGATATGCTCCTGTTATATTATTTTTCGTAATACTAATACTTCACATCCCACCAAAATCCCTTATATTATAGAAAGTAGGGAGTCAATTTGTCACTAAGTTTATTCGAGTATAATAATTTGCCACTTACATTGTTTTTTCTATAATATACCAGTGACTTATATCAATTATTCTACAATATGTTAT	unconservative_CM000131.1_28055	250
osa-miR440--------------------------------------------------------------------------------------------------------------	Round	Length	Var	Position	HN-counts	LN-counts
........................GTCCTGATCACTAGGAGACTCTG.........................................................................	r0-r0	23	no	25		52	10
..........................................................................AGTGTCTCCTGATGATCGGGACAA......................	osa-miR440	24
ATTGCTATTGTTGGTGCTGGGCTCGTCCTGATCACTAGGAGACTCTGATCAAGCTAGGCCTAAACTTATGTATTAGTGTCTCCTGATGATCGGGACAAGGCTAACACCGATGAGAGCGAT	osa-miR440	120
osa-miR5540--------------------------------------------------------------------------------------------------------------------------------------------------------------------------------------------------------------------------------------------------------------------------------------------------------------------------------------------	Round	Length	Var	Position	HN-counts	LN-counts
........................................................................................................................................................................................................................................................................................................................TTGTGCGAGATCGACGGTATA..........	r0-r0	21	no	313		45	27
........................................................................................................................................................................................................................................................................................................................TTGTGCGAGATCGACGGTATA..........	osa-miR5540	21
TTTTGCGATAATATAACGTCGATCTCGCACGATCTCGCACAACCGTTGCGCGAAAATGACGTGGATGTGACATTGCAGACGGTATTGCGCATTGAAAGTACGAGACCGCACCGTGCACGATAATTAATCACTAATTATTATTAGCTAATAGTTAATTATGTACTTGATCACTAATTAAATGGAGCCGGTTAATACTGTCGCAGACTGTTTCAGCAAGACCTCGCTCTTTCATTTCGTAAGACCGCGCGGTCTCGCACATAGCCCACGCGATACCGCCTGCGACGTCACGCATCCGTTATTTTCGCGCAATGATTGTGCGAGATCGACGGTATATTTTCGCAAA	osa-miR5540	343
unconservative_CM000128.1_17164---------------------------------------------------------------------------------------------------------------------------------------------------------------------------------------------------------------------------	Round	Length	Var	Position	HN-counts	LN-counts
............................................................................................................................................................................................................ATTGGTATTTGTGAACTAGATGTG......................	r0-r0	24	no	205		45	19
............................................................................................................................................................................................................ATTGGTATTTGTGAACTAGATGTG......................	unconservative_CM000128.1_17164	24
CCCACAATGTATACAACCTGGTAGTAAGGAGTATTTTATTCCTTACTACCCACTTTAGATGCACATTATGGATGCCCTAAGAGTGTCATATTGGATTGAGTAATAAGGTGGAGAAAAGAAGTGAGGAGAGAGATAATGAGCCACCCCTAAACCAAGAGACAACCTCCACACAAAATTCAAGAAGGGTGTGAGAGTATTAGATATATTGGTATTTGTGAACTAGATGTGATGTATCGTATGGGTTGTCTCT	unconservative_CM000128.1_17164	250
unconservative_CM000130.1_22333---------------------------------------------------------------------------------------------------------------------------------------------------------------------------------------------------------------------------	Round	Length	Var	Position	HN-counts	LN-counts
.............................................................................................................................................................................................................ATGTAGAAAATGCTAGAATGACTT.....................	r0-r0	24	no	206		21	7
.............................................................................................................................................................................................................ATGTAGAAAATGCTAGAATGACT......................	r0-r0	23	no	206		22	9
............................................................................................................................................................................................................GATGTAGAAAATGCTAGAATGACT......................	r0-r0	24	no	205		12	9
.........................................................................................................................................................................................................ATGGATGTAGAAAATGCTAGAATG.........................	unconservative_CM000130.1_22333	24
CTAAACGAATTTACAGCGAGTTGTTACTACTTGTATAAGGGTCTGCACATTTATCCATTACTTTTTCCATTACATAATGTAAGTTATTTTAACATATTACTTTTTCCATTACATAATGTAAGTTATTCTAGCATTTTACATATCCTTGTGAATGTTATTGAATTTAGACGCATATATATATCTATATTCACTAATATCCATATGGATGTAGAAAATGCTAGAATGACTTAGGGTGCGTTCGTTTATGGGG	unconservative_CM000130.1_22333	250
osa-miR1849-------------------------------------------------------------------------------	Round	Length	Var	Position	HN-counts	LN-counts
............CTAGGATATGATGGGACATTACCT......................................................	r0-r0	24	no	13		23	12
..........ACCTAGGATATGATGGGACATTAC........................................................	r0-r0	24	no	11		27	9
.................................................................TATCGTATCCTAGGTTGGTTT....	osa-miR1849	21
AAATAAGCTAACCTAGGATATGATGGGACATTACCTATCTAGATTCGTTGTACTAGGTAATGCCCTATCGTATCCTAGGTTGGTTTATTT	osa-miR1849	90
osa-miR7692-3p------------------------------------------------------------------------------------------------------------------------------------------------------------------------------------------------------------------------------------------------------------------------------------------------------------------------------------------------------------------------------------------------	Round	Length	Var	Position	HN-counts	LN-counts
...............................................................................................................................................................................................................................................................................................................................................................AGGACTATATTAACCCAAATGATT.......................	r0-r0	24	no	352		28	13
..............................................................................................................................................................................................................................................................................................................................................................AAGGACTATATTAACCCAAATGAT........................	r0-r0	24	no	351		37	11
.........................................................................................................................................................................................................................................................................................................................TGACTTGGCATGCTTACGTGGCAC.............................................................	osa-miR7692-3p	24
.................................................GATCCAAAAAAGTGCCACGTGAGC.....................................................................................................................................................................................................................................................................................................................................	osa-miR7692-5p	24
CGTCCAAACAAGTCCTCCAAATTAATTATTTGGGTTAATATAGTTCTTGGATCCAAAAAAGTGCCACGTGAGCATGCCAAGTCATCCTCACATGCAGCGGTATGAATGAAATGACCATTCTACCCTTATATACCACCTAGAAAAGAAAGAAAAAAAAGAAGATAAATGTTTTCACACGTGTATGTTCGTTTTAGAATTGTCACTTACGATTGTTGCTGGCCTGTTATTTTTTTCTGTTTGTGTTTTTTCTTTCTTTTTTATATGGTATATAAAGGTAGAATGGTCATTTCATTCATACCGCTACATGCGAGGATGACTTGGCATGCTTACGTGGCACTTTTTGTGGGTCTAAGGACTATATTAACCCAAATGATTAATTTGGATGACTTGTTTGGTCG	osa-miR7692-3p	398
osa-miR171e-3p---------------------------------------------------------------------------------------------------------	Round	Length	Var	Position	HN-counts	LN-counts
........................................................................................TGATTGAGCCGTGCCAATA............	r0-r0	19	no	89		11	10
........................................................................................TGATTGAGCCGTGCCAATATC..........	r0-r0	21	no	89		139	133
............TGTTGGCTCGGCTCACTCAG.......................................................................................	r0-r0	20	no	13		41	15
............TGTTGGCTCGGCTCACTCAGg......................................................................................	r1-M3	21	A>G	13		29	7
............TGTTGGCTCGGCTCACTC.........................................................................................	r0-r0	18	no	13		20	14
............TGTTGGCTCGGCTCACTCAGACGG...................................................................................	r0-r0	24	no	13		20	7
............TGTTGGCTCGGCTCACTCAGA......................................................................................	r0-r0	21	no	13		638	381
........................................................................................TGATTGAGCCGTGCCAATATC..........	osa-miR171f-3p	21
........................................................................................TGATTGAGCCGTGCCAATATC..........	osa-miR171c-3p	21
............TGTTGGCTCGGCTCACTCAGA......................................................................................	osa-miR171e-5p	21
........................................................................................TGATTGAGCCGTGCCAATATC..........	osa-miR171b	21
........................................................................................TGATTGAGCCGTGCCAATATC..........	osa-miR171d-3p	21
........................................................................................TGATTGAGCCGTGCCAATATC..........	osa-miR171e-3p	21
TGGTAGCTATGATGTTGGCTCGGCTCACTCAGACGGCATTGGCGTGATGCAAAGCATGCATGCGTGCTTGCTAGCTCACTTGTGTTTCTGATTGAGCCGTGCCAATATCTTAGTGCTCT	osa-miR171e-3p	119
osa-miR812d----------------------------------------------------------------------------------------------------------------------------------------------	Round	Length	Var	Position	HN-counts	LN-counts
............................................................................................................................ATAAGACGGACGGTTAAACGTTGG.....	r0-r0	24	no	125		22	10
...........................................................................................................................AATAAGACGGACGGTTAAACGTTG......	r0-r0	24	no	124		37	17
..........................................................................................................................AAATAAGACGGACGGTTAAACGTT.......	r0-r0	24	no	123		14	10
..........................................................................................................................AAATAAGACGGACGGTTAAACGTTG......	r0-r0	25	no	123		15	11
................................................................................................................................GACGGACGGTTAAACGTTGGAC...	osa-miR812d	22
................................................................................................................................GACGGACGGTTAAACGTTGGAC...	osa-miR812e	22
................................................................................................................................GACGGACGGTTAAACGTTGGAC...	osa-miR812a	22
................................................................................................................................GACGGACGGTTAAACGTTGGAC...	osa-miR812b	22
................................................................................................................................GACGGACGGTTAAACGTTGGAC...	osa-miR812c	22
CGTATCCAACATTTGATCATCTGCCTTATTCGAAAAATTTATAAAAAAAAACAAGTCACGCATAAAGTATTATTCATGTTTTATCATATAAGAACAATAAAAATACTAATCATAAAAAAAGTAAATAAGACGGACGGTTAAACGTTGGACACG	osa-miR812d	153
osa-miR812e---------------------------------------------------------------------------------------------------------------------------------------------------------------	Round	Length	Var	Position	HN-counts	LN-counts
........................................................................................................................................ATAAGACGGACGGTTAAACGTTGG..........	r0-r0	24	no	137		22	10
.......................................................................................................................................AATAAGACGGACGGTTAAACGTTG...........	r0-r0	24	no	136		37	17
......................................................................................................................................AAATAAGACGGACGGTTAAACGTT............	r0-r0	24	no	135		14	10
......................................................................................................................................AAATAAGACGGACGGTTAAACGTTG...........	r0-r0	25	no	135		15	11
.................................................................................................................................TTTTTAAATAAGACGGACGGT....................	r0-r0	21	no	130		22	4
...............TTTGACCGTCCGTCTTATTTGA.....................................................................................................................................	r0-r0	22	no	16		25	7
...............TTTGACCGTCCGTCTTATTTGAAA...................................................................................................................................	r0-r0	24	no	16		61	28
...............TTTGACCGTCCGTCTTATTTGAA....................................................................................................................................	r0-r0	23	no	16		25	8
............................................................................................................................................GACGGACGGTTAAACGTTGGAC........	osa-miR812d	22
............................................................................................................................................GACGGACGGTTAAACGTTGGAC........	osa-miR812e	22
............................................................................................................................................GACGGACGGTTAAACGTTGGAC........	osa-miR812a	22
............................................................................................................................................GACGGACGGTTAAACGTTGGAC........	osa-miR812b	22
............................................................................................................................................GACGGACGGTTAAACGTTGGAC........	osa-miR812c	22
GTTTTAGTGCCCAACTTTGACCGTCCGTCTTATTTGAAAATTTTTTTATTACTATTTTTATTGTTATTAGATGATAAAATATAAATATTACTTCATGCGTGACTTAATTTTTAAAAAAATTTCATAAAATTTTTAAATAAGACGGACGGTTAAACGTTGGACACGGAAAC	osa-miR812e	170
osa-miR812g---------------------------------------------------------------------------------------------------------------------------------------------------------------------------------------------------------------------------------------	Round	Length	Var	Position	HN-counts	LN-counts
..............................................................................................................................................................................GACGGAcGATTAAAGTTGGACATG............................................	r1-MM	24	T>C	175		42	22
............................................................................................................................................................................AAGACGGATGATTAAAGTTGGACA..............................................	r0-r0	24	no	173		15	7
............................................................................................................................................................................AAGACGGATGATTAAAGTTGGACA..............................................	osa-miR812g	24
............................................................................................................................................................................AAGACGGATGATTAAAGTTGGACA..............................................	osa-miR812h	24
............................................................................................................................................................................AAGACGGATGATTAAAGTTGGACA..............................................	osa-miR812i	24
............................................................................................................................................................................AAGACGGATGATTAAAGTTGGACA..............................................	osa-miR812j	24
TTCCGATGTAATCCCTCTGTTCCATTTTAAGTGCAGCCATGGTTTTACGCGCTCAACTTTAATCGTCCGTCTTATTTAAAAAAAATTAAAAACATAAGTCATGAGTAAAGTATACTATTCATATTTTATTATCTCATAACAATAAAAATACTAATTATAAAAAAATTTAAATAAGACGGATGATTAAAGTTGGACATGGAAACTCATAGTTGTACTTAAAATGGGACGAAGGGAGTATCATT	osa-miR812g	242
osa-miR812a-------------------------------------------------------------------------------------------------------------------------------------------------------------------------------------------------------------------------------	Round	Length	Var	Position	HN-counts	LN-counts
..........................................................................................................................................................................ATAAGACGGACGGTTAAACGTTGG........................................	r0-r0	24	no	171		22	10
.........................................................................................................................................................................AATAAGACGGACGGTTAAACGTTG.........................................	r0-r0	24	no	170		37	17
........................................................................................................................................................................AAATAAGACGGACGGTTAAACGTT..........................................	r0-r0	24	no	169		14	10
........................................................................................................................................................................AAATAAGACGGACGGTTAAACGTTG.........................................	r0-r0	25	no	169		15	11
...................................................................................................................................................................TTTTCAAATAAGACGGACGGT..................................................	r0-r0	21	no	164		32	5
..................................................................................................................................................................TTTTTCAAATAAGACGGACGGT..................................................	r0-r0	22	no	163		16	4
.................................................................................................................................................................ATTTTTCAAATAAGACGGACGGT..................................................	r0-r0	23	no	162		21	3
................................................................................................................................................................AATTTTTCAAATAAGACGGACGGT..................................................	r0-r0	24	no	161		91	22
...............................................................................................................................................................AAATTTTTCAAATAAGACGGACGG...................................................	r0-r0	24	no	160		56	22
..............................................................................................................................................................................GACGGACGGTTAAACGTTGGAC......................................	osa-miR812d	22
..............................................................................................................................................................................GACGGACGGTTAAACGTTGGAC......................................	osa-miR812e	22
..............................................................................................................................................................................GACGGACGGTTAAACGTTGGAC......................................	osa-miR812a	22
..............................................................................................................................................................................GACGGACGGTTAAACGTTGGAC......................................	osa-miR812b	22
..............................................................................................................................................................................GACGGACGGTTAAACGTTGGAC......................................	osa-miR812c	22
ACCTCCGTCCCAAAATAAGTGCAGTTTTACACTATTCATCTCCAAAGTTTGATCGTTCGTCTTATTTGAAAATTTTTTATGATTACTATTTTTATTGTTATTACATGATAAAACATGAATAGTATTTTATGTGTGACTAATTTTTTTAAAAATTTTCATAAATTTTTCAAATAAGACGGACGGTTAAACGTTGGACACGGATTTTCACGGCTGCACTTATTTTGAAACGGAGGT	osa-miR812a	234
osa-miR812b---------------------------------------------------------------------------------------------------------------------------------------------------------------	Round	Length	Var	Position	HN-counts	LN-counts
........................................................................................................................................ATAAGACGGACGGTTAAACGTTGG..........	r0-r0	24	no	137		22	10
.......................................................................................................................................AATAAGACGGACGGTTAAACGTTG...........	r0-r0	24	no	136		37	17
......................................................................................................................................AAATAAGACGGACGGTTAAACGTT............	r0-r0	24	no	135		14	10
......................................................................................................................................AAATAAGACGGACGGTTAAACGTTG...........	r0-r0	25	no	135		15	11
.................................................................................................................................TTTTCAAATAAGACGGACGGT....................	r0-r0	21	no	130		32	5
..............................................................................................................................AAATTTTCAAATAAGACGGACGGT....................	r0-r0	24	no	127		87	24
.............................................................................................................................AAAATTTTCAAATAAGACGGACGG.....................	r0-r0	24	no	126		29	8
............................................................................................................................................GACGGACGGTTAAACGTTGGAC........	osa-miR812d	22
............................................................................................................................................GACGGACGGTTAAACGTTGGAC........	osa-miR812e	22
............................................................................................................................................GACGGACGGTTAAACGTTGGAC........	osa-miR812a	22
............................................................................................................................................GACGGACGGTTAAACGTTGGAC........	osa-miR812b	22
............................................................................................................................................GACGGACGGTTAAACGTTGGAC........	osa-miR812c	22
GTATCCGTATCTACGTTTGACCGTTCGTCTTATTTGAAAATTTTATGAAAAGATTAAAAAAATAGTCACGCATAAAGTAATATTCATGTTTTATCATCTAATAACAATAAAAATACTAATCATTAAAAATTTTCAAATAAGACGGACGGTTAAACGTTGGACACGAATAC	osa-miR812b	170
osa-miR812c---------------------------------------------------------------------------------------------------------------------------------------------------------	Round	Length	Var	Position	HN-counts	LN-counts
.................................................................................................................................ATAAGACGGACGGTTAAACGTTGG...........	r0-r0	24	no	130		22	10
.....................................................................................................................................GACGGACGGTTAAACGTTGGAC.........	osa-miR812d	22
.....................................................................................................................................GACGGACGGTTAAACGTTGGAC.........	osa-miR812e	22
.....................................................................................................................................GACGGACGGTTAAACGTTGGAC.........	osa-miR812a	22
.....................................................................................................................................GACGGACGGTTAAACGTTGGAC.........	osa-miR812b	22
.....................................................................................................................................GACGGACGGTTAAACGTTGGAC.........	osa-miR812c	22
GGTTTCCGCGTCTAATGTTTGACCGTCCATCTTATTTGAAAAAAATTAAAAACATAAGTCATGCATAAAATATTATTCATGTTTTATCATTTAACAATAATAATAACACCAATCATAAAAAAAAATTATATAAGACGGACGGTTAAACGTTGGACACGGAAACC	osa-miR812c	164
osa-miR812l---------------------------------------------------------------------------------------------------------------------------------------------------------------------------------------------------------------------------------------	Round	Length	Var	Position	HN-counts	LN-counts
..................................................................................................................................................................................ACGAACGGTTAAAGTTGGACGCGG........................................	r0-r0	24	no	179		517	486
..................................................................................................................................................................................ACGAACGGTTAAAGTTGGACGCGGA.......................................	r0-r0	25	no	179		18	14
..................................................................................................................................................................................ACGAACGGTTAAAGTTGGACGC..........................................	r0-r0	22	no	179		12	28
..................................................................................................................................................................................ACGAACGGTTAAAGTTGGACGCGc........................................	r1-M3	24	G>C	179		16	7
..................................................................................................................................................................................ACGAACGGTTAAAGTTGGACGCGt........................................	r1-M3	24	G>T	179		24	13
..................................................................................................................................................................................ACGAACGGTTAAAGTTGGACGCG.........................................	r0-r0	23	no	179		16	12
...............................................................................................................................................................................AAGACGAACGGTTAAAGTTGGACG...........................................	r0-r0	24	no	176		12	9
..................................................................................................................................................................................ACGAACGGTTAAAGTTGGACGCGG........................................	osa-miR812l	24
..................................................................................................................................................................................ACGAACGGTTAAAGTTGGACGCGG........................................	osa-miR812m	24
..................................................................................................................................................................................ACGAACGGTTAAAGTTGGACGCGG........................................	osa-miR812k	24
AGTACTTCCTCCGTCCTATTTTAAGTGCAACCATATATTTTCGTATTCAATTTTGATCGTTCGTCTTATTTTAATTTTTTTGTAATTAATATTTTTGTTGTTATAAGATGATAAAACATGCATAGTATTTTACGCGTGACTTATGTTTTAAATTTTTTCTAAAATTTTTTTAAATAAGACGAACGGTTAAAGTTGGACGCGGAAAATTATGGATGCACTTAAAGTGGGATGGAGGGAGTATT	osa-miR812l	242
osa-miR812m--------------------------------------------------------------------------------------------------------------------------------------------------------------------------------	Round	Length	Var	Position	HN-counts	LN-counts
.......................................................................................................................................................ACGAACGGTTAAAGTTGGACGC..............	r0-r0	22	no	152		12	28
.......................................................................................................................................................ACGAACGGTTAAAGTTGGACGCGG............	r0-r0	24	no	152		517	486
.......................................................................................................................................................ACGAACGGTTAAAGTTGGACGCGGA...........	r0-r0	25	no	152		18	14
.......................................................................................................................................................ACGAACGGTTAAAGTTGGACGCGc............	r1-M3	24	G>C	152		16	7
.......................................................................................................................................................ACGAACGGTTAAAGTTGGACGCGt............	r1-M3	24	G>T	152		24	13
.......................................................................................................................................................ACGAACGGTTAAAGTTGGACGCG.............	r0-r0	23	no	152		16	12
....................................................................................................................................................AAGACGAACGGTTAAAGTTGGACG...............	r0-r0	24	no	149		12	9
..........................................................................................ATGAcTAGTACTTTACTCGTGACT.........................................................................	r1-MM	24	A>C	91		30	11
.......................TTTGATCGTCCGTCTTATTTGAAA............................................................................................................................................	r0-r0	24	no	24		18	9
.......................TTTGATCGTCCGTCTTATTTGA..............................................................................................................................................	r0-r0	22	no	24		15	6
......................CTTTGATCGTCCGTCTTATTTGA..............................................................................................................................................	r0-r0	23	no	23		16	5
......................CTTTGATCtTCCGTCTTATTTGAA.............................................................................................................................................	r1-MM	24	G>T	23		18	3
.....................ACTTTGATCGTCCGTCTTATTTGA..............................................................................................................................................	r0-r0	24	no	22		64	35
....................AACTTTGATCGTCCGTCTTATTT................................................................................................................................................	r0-r0	23	no	21		20	14
...................CAACTTTGATCGTCCGTCTTATT.................................................................................................................................................	r0-r0	23	no	20		15	8
..........TTCCGCGTCCAACTTTGATC.............................................................................................................................................................	r0-r0	20	no	11		31	15
..........TTCCGCGTCCAACTTTGATCGTt..........................................................................................................................................................	r1-M3	23	C>T	11		19	5
.........TTTCCGCGTCCAACTTTGATC.............................................................................................................................................................	r0-r0	21	no	10		30	6
........GTTTCCGCGTCCAACTTTGATCGT...........................................................................................................................................................	r0-r0	24	no	9		54	33
........GTTTCCGCGTCCAACTTTGATC.............................................................................................................................................................	r0-r0	22	no	9		45	11
.......................................................................................................................................................ACGAACGGTTAAAGTTGGACGCGG............	osa-miR812l	24
.......................................................................................................................................................ACGAACGGTTAAAGTTGGACGCGG............	osa-miR812m	24
.......................................................................................................................................................ACGAACGGTTAAAGTTGGACGCGG............	osa-miR812k	24
AGTCATACGTTTCCGCGTCCAACTTTGATCGTCCGTCTTATTTGAAATTTTTTTATAATTAGTATTTTTGTTGTTATGAGATAATAAAATATGAATAGTACTTTACTCGTGACTTATGTTTTTAATTTTTTTTAAAAAAAATTCAAATAAGACGAACGGTTAAAGTTGGACGCGGAAAACTATAGCT	osa-miR812m	187
osa-miR812h--------------------------------------------------------------------------------------------------------------------------------------------------------------------------------	Round	Length	Var	Position	HN-counts	LN-counts
.....................................................................................................................................AAAGTTGGACACGAAAACTCATGG..............................	r0-r0	24	no	134			10
........................................................................................................................AAGACGGATGATTAAAGTTGGACA...........................................	r0-r0	24	no	121			7
........................................................................................................................AAGACGGATGATTAAAGTTGGACA...........................................	osa-miR812g	24
........................................................................................................................AAGACGGATGATTAAAGTTGGACA...........................................	osa-miR812h	24
........................................................................................................................AAGACGGATGATTAAAGTTGGACA...........................................	osa-miR812i	24
........................................................................................................................AAGACGGATGATTAAAGTTGGACA...........................................	osa-miR812j	24
TTGTACTCCCTCCGTCCCATTTTAAGTGCAATCATGAGTTTCGCCCAACTTTAATCATCTGTTTTATTTGAACTTTTTATAAATAGTATTTTTATTGTTATGAGATTATAAAATTTAAATAAGACGGATGATTAAAGTTGGACACGAAAACTCATGGCTACACTTACAATGAAATGGAGGGGTACTA	osa-miR812h	187
osa-miR812i---------------------------------------------------------------------------------------------------------------------------------------------------------------------------------------------------------------------------------------	Round	Length	Var	Position	HN-counts	LN-counts
.........................................................................................................................................................................................AAAGTTGGACACGAAAACTCAGGG.................................	r0-r0	24	no	186			14
........................................................................................................................................................................................aAAAGTTGGACACGAAAACTCAGG..................................	r1-M5	24	T>A	185			4
............................................................................................................................................................................AAGACGGATGATTAAAGTTGGACA..............................................	r0-r0	24	no	173			7
............................................................................................................................................................................AAGACGGATGATTAAAGTTGGACA..............................................	osa-miR812g	24
............................................................................................................................................................................AAGACGGATGATTAAAGTTGGACA..............................................	osa-miR812h	24
............................................................................................................................................................................AAGACGGATGATTAAAGTTGGACA..............................................	osa-miR812i	24
............................................................................................................................................................................AAGACGGATGATTAAAGTTGGACA..............................................	osa-miR812j	24
TAGAACTCCCTCCATCCAAAAATAAGCGTAGCCATAAGTTTTCGTCTTCAACTTAGATCATCTGTCTTATTTGAAACTTTTTTATGATTAGTATTTTTTTATTAGATTGTAAAACATGAATATTACTTTATGCATGACTTATATTATTTTAGATTTTCTAAAAAAAATAAATAAGACGGATGATTAAAGTTGGACACGAAAACTCAGGGCTGCGCTTATTTTGGGAATGAGGGAGTACGGAG	osa-miR812i	242
osa-miR812j----------------------------------------------------------------------------------------------------------------------------------------------------------------------------------------------------------------------------------------------------------------------------------------------	Round	Length	Var	Position	HN-counts	LN-counts
....................................................................................................................................................................................................................AAAGTTGGACACGGAAACTCATGG.............................................................	r0-r0	24	no	213		27	16
...................................................................................................................................................................................................................TAAAGTTGGACACGGAAACTCATG..............................................................	r0-r0	24	no	212		17	5
.................................................................................................................................................................................................................ATTAAAGTTGGACACGGAAACTCA................................................................	r0-r0	24	no	210		178	60
..............................................................................................................................................................................................................ATGATTAAAGTTGGACACGGAAAC...................................................................	r0-r0	24	no	207		12	9
.......................................................................................................................................................................................................AAGACGGATGATTAAAGTTGGACA..........................................................................	r0-r0	24	no	200		15	7
..........................................................................................................................................................................................................ACGGATGATTAAAGTTGGACACGG.......................................................................	osa-miR812f	24
.......................................................................................................................................................................................................AAGACGGATGATTAAAGTTGGACA..........................................................................	osa-miR812g	24
.......................................................................................................................................................................................................AAGACGGATGATTAAAGTTGGACA..........................................................................	osa-miR812h	24
.......................................................................................................................................................................................................AAGACGGATGATTAAAGTTGGACA..........................................................................	osa-miR812i	24
.......................................................................................................................................................................................................AAGACGGATGATTAAAGTTGGACA..........................................................................	osa-miR812j	24
AGAGTGCATCCTTGGTCTTGGATAGTACTTCCTTTGTCCCAAAATAAGCGTAGCCATGAGTTTTCTTGTCCAACTTTAATTGTTCGTCTTATTTAATTTTTTTTTGAAAAAACTAAAAAACACAAGTCACGCATAAACTACTATTCATGTTTTATAATCTAATAACAATAAAAATACTAATCATACAAAAATTTCAAATAAGACGGATGATTAAAGTTGGACACGGAAACTCATGGCTGCGTTTATTTTGTGACGGAGAGAGTACTATTGGAAAGATCAGCTAGTTGGAAAATGCCA	osa-miR812j	297
osa-miR812k-----------------------------------------------------------------------------------------------------------------------------------------------------------------------------------------------------------------------	Round	Length	Var	Position	HN-counts	LN-counts
........................................................................................................................................................................................TTGGACGCGGAAAACCATGGCTAC..................	r0-r0	24	no	185		41	14
........................................................................................................................................................................................TTGGACGCGGAAAACCATGGCT....................	r0-r0	22	no	185		19	8
........................................................................................................................................................................................TTGGACGCGGAAAACCATGGC.....................	r0-r0	21	no	185		41	9
....................................................................................................................................................................................AAAGTTGGACGCGGAAAACCATGGC.....................	r0-r0	25	no	181		19	8
...................................................................................................................................................................................aAAAGTTGGACGCGGAAAACCATG.......................	r1-M5	24	T>A	180		11	10
.................................................................................................................................................................................GTTAAAGTTGGACGCGGAAAACC..........................	r0-r0	23	no	178		17	8
.................................................................................................................................................................................GTTAAAGTTGGACGCGGAAAACCA.........................	r0-r0	24	no	178		25	14
..........................................................................................................................................................................ACGAACGGTTAAAGTTGGACGC..................................	r0-r0	22	no	171		12	28
..........................................................................................................................................................................ACGAACGGTTAAAGTTGGACGCGGA...............................	r0-r0	25	no	171		18	14
..........................................................................................................................................................................ACGAACGGTTAAAGTTGGACGCGG................................	r0-r0	24	no	171		517	486
..........................................................................................................................................................................ACGAACGGTTAAAGTTGGACGCGc................................	r1-M3	24	G>C	171		16	7
..........................................................................................................................................................................ACGAACGGTTAAAGTTGGACGCGt................................	r1-M3	24	G>T	171		24	13
..........................................................................................................................................................................ACGAACGGTTAAAGTTGGACGCG.................................	r0-r0	23	no	171		16	12
.......................................................................................................................................................................AAGACGAACGGTTAAAGTTGGACG...................................	r0-r0	24	no	168		12	9
...........................................TTTGATCGTCCGTCTTATTTGA.................................................................................................................................................................	r0-r0	22	no	44		15	6
...........................................TTTGATCGTCCGTCTTATTTGAAA...............................................................................................................................................................	r0-r0	24	no	44		18	9
.........................................ATTTTGATCGTCCGTCTTATTTGA.................................................................................................................................................................	r0-r0	24	no	42		31	8
..................................GCGCTCAATTTTGATCGTCCGTCT........................................................................................................................................................................	r0-r0	24	no	35		14	8
..............................TTCCGCGCTCAATTTTGATC................................................................................................................................................................................	r0-r0	20	no	31		20	20
..........TAATAAGTGCAGCCATGAGTTTCC................................................................................................................................................................................................	r0-r0	24	no	11		18	10
..........................................................................................................................................................................ACGAACGGTTAAAGTTGGACGCGG................................	osa-miR812l	24
..........................................................................................................................................................................ACGAACGGTTAAAGTTGGACGCGG................................	osa-miR812m	24
..........................................................................................................................................................................ACGAACGGTTAAAGTTGGACGCGG................................	osa-miR812k	24
CTCCGTTTCATAATAAGTGCAGCCATGAGTTTCCGCGCTCAATTTTGATCGTCCGTCTTATTTGAAATTTTTTTATAATTAGCATTTTTGTTGTTATGAGATGATAAAACATGAATAGTACTTTACTTGTGACTTATGTTTTTAAATTTTTTCAAAAAATTTTTAATAAGACGAACGGTTAAAGTTGGACGCGGAAAACCATGGCTACACTTATTTTGAGACGGAG	osa-miR812k	226
unconservative_CM000134.1_37873---------------------------------------------------------------------------------------------------------------------------------------------------------------------------------------------------------------------------	Round	Length	Var	Position	HN-counts	LN-counts
..............................................................................................................................................................................................TGGAAAATGCTAGAATGACTTA......................................	r0-r0	22	no	191		24	15
..............................................................................................................................................................................................TGGAAAATGCTAGAATGACTT.......................................	r0-r0	21	no	191		133	67
..............................................................................................................................................................................................TGGAAAATGCTAGAATGACT........................................	r0-r0	20	no	191		185	128
..............................................................................................................................................................................................TGGAAAATGCTAGAATGACc........................................	r1-M3	20	T>C	191		38	16
.............................................................................................................................................................................................GTGGAAAATGCTAGAATGACT........................................	r0-r0	21	no	190		104	46
.............................................................................................................................................................................................GTGGAAAATGCTAGAATGACc........................................	r1-M3	21	T>C	190		20	10
.............................................................................................................................................................................................GTGGAAAATGCTAGAATGACTTAT.....................................	r0-r0	24	no	190		19	5
.............................................................................................................................................................................................GTGGAAAATGCTAGAATGACTT.......................................	r0-r0	22	no	190		34	17
.............................................................................................................................................................................................GTGGAAAATGCTAGAATGACTTA......................................	r0-r0	23	no	190		45	12
............................................................................................................................................................................................TGTGGAAAATGCTAGAATGAC.........................................	r0-r0	21	no	189		13	11
............................................................................................................................................................................................TGTGGAAAATGCTAGAATGACTT.......................................	r0-r0	23	no	189		30	12
............................................................................................................................................................................................TGTGGAAAATGCTAGAATGACT........................................	r0-r0	22	no	189		27	12
...........................................................................................................................................................................................ATGTGGAAAATGCTAGAATGACc........................................	r1-M3	23	T>C	188		26	11
...........................................................................................................................................................................................ATGTGGAAAATGCTAGAATGACT........................................	r0-r0	23	no	188		140	63
...........................................................................................................................................................................................ATGTGGAAAATGCTAGAATGAC.........................................	r0-r0	22	no	188		11	9
...........................................................................................................................................................................................ATGTGGAAAATGCTAGAATGACTT.......................................	r0-r0	24	no	188		72	36
..........................................................................................................................................................................................AATGTGGAAAATGCTAGAATGACT........................................	r0-r0	24	no	187		118	49
..........................................................................................................................................................................................AATtTGGAAAATGCTAGAATGACT........................................	r1-MM	24	G>T	187		20	3
..........................................................................................................................................................................................AATGTGGAAAATGCTAGAATGACc........................................	r1-M3	24	T>C	187		16	6
..........................................................................................................................................................................................AATGTGGAAAATGCTAGAATG...........................................	r0-r0	21	no	187		56	66
.........................................................................................................................................................................................AAATGTGGAAAATGCTAGAATGAC.........................................	r0-r0	24	no	186		13	8
..........................................................................................................................................................................................AATGTGGAAAATGCTAGAATGACT........................................	unconservative_CM000134.1_37873	24
..........................................................................................................................................................................................AATGTGGAAAATGCTAGAATGACT........................................	unconservative_CM000136.1_45060	24
..............................................................................................................................................................................................TGGAAAATGCTAGAATGACT........................................	unconservative_CM000128.1_16740	20
CACGCTTCATTCATCTTAAAGTATAATACCCCATAACTAGATTAGATAACTTAAAGCCCACCTTATTGGCTTATATGATTTATATAATTTATAAACCAGTGGATTTAAGTTTAGTATTTCCTCCGTTTCACAGTGTAAGACATTCTAGCATTTTCCACGTTCAAATGAACGACTTATATTGTGGAAAATGTGGAAAATGCTAGAATGACTTATATTGTGGAACGGAGGGAGCAGTGAAGTTTAGTAGTGA	unconservative_CM000134.1_37873	250
osa-miR812v-----------------------------------------------------------------------------------------------------------------------------------------------------------------------------------------------------------------------------	Round	Length	Var	Position	HN-counts	LN-counts
......................................................................................................................................................................................................ATGGCTGCACTTAAAATGGGACGG..........	r0-r0	24	no	199		20	16
......................................................................................................................................................................................................ATGGCTGCACTTAAAATGGGACGG..........	osa-miR812v	24
ACTGCATCCTCCGTTCCAATTTTAGTGAAACCATAAGTTTCCGTGCTTAATTTTAACTGTTTATTTTATTTAAATTTTTTTTATAATTAGTATTTTTGTTGTTATGAGATGATAAAACATAAGTATTACTTTATGCGTGACTTATGTTTTTATTTTTTTTCAAATAAAAAGGACGATTAAAGTTAGATATAAAAACTCATGGCTGCACTTAAAATGGGACGGAGAGAGTACT	osa-miR812v	232
osa-miR812p-----------------------------------------------------------------------------------------------------------------------------------------------------------------------------------------------------------	Round	Length	Var	Position	HN-counts	LN-counts
...................................................................................................................................................................GACGGACGATTAAAGTTGGaCATG...........................	r1-MM	24	G>A	164		42	22
...............................................................................................................................................................ATAAGACGGACGATTAAAGTTGGG...............................	r0-r0	24	no	160		16	11
..............................................................................................................................................................AATAAGACGGACGATTAAAGTTGG................................	r0-r0	24	no	159		29	12
.............................................................................................................................................................AAATAAGACGGACGATTAAAGTTG.................................	r0-r0	24	no	158		16	9
...................................................................................................................................................................GACGGACGATTAAAGTTGGGCATG...........................	osa-miR812p	24
CCTATTTTAAGTGCAGCCATGATTTTCCGTGCACAACTTTAATCGTCCGTTTTACTTGAATTTTTTTTGAAAAAAATGAAAAAGTAAGTCACGTATAAAGTACTATTCATATTTTATCATCCCATAACAATAAAAATGCAAATTATAAAAAAAATTCAAATAAGACGGACGATTAAAGTTGGGCATGAAAACTTATGGTTGCACTTAAAATGGG	osa-miR812p	214
osa-miR812q---------------------------------------------------------------------------------------------------------------------------------------------------------------------------------------------------------------------------------------	Round	Length	Var	Position	HN-counts	LN-counts
..................................................................................................................................................................................................................ACGGCTGCACTTATTTTGGGACGG........	r0-r0	24	no	211		14	11
..................................................................................................................................................................................................................ACGGCTGCACTTATTTTGGGACGc........	r1-M3	24	G>C	211		36	12
.........................................................................................................................................................................................AGTCAAACGTTGGGTAtGAATATC.................................	r1-MM	24	C>T	186		19	15
..............................................................................................................................................................................ATAAGACGGACAGTCAAACGTTGG............................................	r0-r0	24	no	175		106	56
...............................................................................................................................................................................................ACGTTGGGTACGAATATCTACGGC...........................	osa-miR812q	24
TACTCCATCCGTCTCAAAATAAGTGCAGTTTTGCACTATTCATACTTAACATTTGAACGTTCGTCTTATTTGAAAATTTTTTATGATTAGTATTTTTATTGCTATTAGATGTTAAAACATAAATAGTACTTTATGTGTGACTAAATATTTTCAATTTTTTCACAAAATTTTCAAATAAGACGGACAGTCAAACGTTGGGTACGAATATCTACGGCTGCACTTATTTTGGGACGGAGGTAGTA	osa-miR812q	242
osa-miR812r---------------------------------------------------------------------------------------------------------------------------------------------------------------------------------------------------------------	Round	Length	Var	Position	HN-counts	LN-counts
.....................................................................................................................................................................AGACGGACGGTCAAACGTTAGACA.............................	r0-r0	24	no	166		15	6
....................................................................................................................................................................AAGACGGACGGTCAAACGT...................................	r0-r0	19	no	165		14	10
..................................................................................................................................................................ATAAGACGGACGGTCAAACGT...................................	r0-r0	21	no	163		28	11
.................................................................................................................................................................AATAAGACGGACGGTCAAACG....................................	r0-r0	21	no	162		24	38
.................................................................................................................................................................AATAAGACGGACGGTCAAACGT...................................	r0-r0	22	no	162		14	9
.................................................................................................................................................................AATAAGACGGACGGTCAAACGTTA.................................	r0-r0	24	no	162		27	18
................................................................................................................................................................AAATAAGACGGACGGTCAAACGTTA.................................	r0-r0	25	no	161		40	35
................................................................................................................................................................AAATAAGACGGACGGTCAAACGTT..................................	r0-r0	24	no	161		59	33
................................................................................................................................................................AAATAAGACGGACGGTCAAACGT...................................	r0-r0	23	no	161		14	6
...........................................................................................................................................................TTTTTAAATAAGACGGACGGT..........................................	r0-r0	21	no	156		22	4
..........................................................................................................................................................TTTTTTAAATAAGACGGACGGT..........................................	r0-r0	22	no	155		17	4
........................................................................................................................................................AATTTTTTAAATAAGACGGACGGT..........................................	r0-r0	24	no	153		32	5
.......................................................................................................................................................AAATTTTTTAAATAAGACGGACGG...........................................	r0-r0	24	no	152		17	8
...................................................................................................................................................................................ACGTTAGACACGAATTTCTACGGC...............	osa-miR812r	24
CCTAAAATAAGTATAGTTTTGCACTGTTCATGTCTAACGTTTGACCGTTCGTCTTATTTGAAAATTTTTTATGATTAATATTTTTGTTGTTATTAGATAATAAAACATGAATAGTATTTTATGTGTGACTAACTTTTTTTAATTTTCTTATAAATTTTTTAAATAAGACGGACGGTCAAACGTTAGACACGAATTTCTACGGCTGCACTTATTTTAGG	osa-miR812r	218
osa-miR390-5p------------------------------------------------------------------------------	Round	Length	Var	Position	HN-counts	LN-counts
.......................................................CGCTATCTATCCTGAGCTCC................	r0-r0	20	no	56		192	168
.......................................................CGCTATCTATCCTGAGCTCa................	r1-M3	20	C>A	56		18	10
.......................................................CGCTATCTATCCTGAGCTC.................	r0-r0	19	no	56		8	19
.......................................................CGCTATCTATCCTGAGCTCCA...............	r0-r0	21	no	56		65	52
.......................................................CGCTATCTATCCTGAGCTCt................	r1-M3	20	C>T	56		103	57
..................AAGCTCAGGAGGGATAGCGCC....................................................	r0-r0	21	no	19		278	174
..................AAGCTCAGGAGGGATAGCGCt....................................................	r1-M3	21	C>T	19		80	63
..................AAGCTCAGGAGGGATAGCGCa....................................................	r1-M3	21	C>A	19		29	15
.......................................................CGCTATCTATCCTGAGCTCC................	osa-miR390-3p	20
..................AAGCTCAGGAGGGATAGCGCC....................................................	osa-miR390-5p	21
GGTATGGAACAATCCTTGAAGCTCAGGAGGGATAGCGCCTCGAAATCAAACTAGGCGCTATCTATCCTGAGCTCCATGGTTTGTTCTTACC	osa-miR390-5p	91
osa-miR1863b------------------------------------------------------------------------------------------------------------------------------------------------------------------------------------------------------------------------------------------------------------------------------------------------------------------------------------------------------------	Round	Length	Var	Position	HN-counts	LN-counts
.......................................................................................................................................................................................................................................................................................................................................TAGAGACTTGGCTGATGCATTACT.........	r0-r0	24	no	328		29	15
...............................................................................................................................................................................................................................................................................................................AGCTCTGATACCATGTTAACTGTT.................................	osa-miR1863b	24
........................................................................................................................................................................................................................................................................................................................................AGAGACTTGGCTGATGCATTACT.........	osa-miR1863b.2	23
CAATAGCAATGCATCAGTTACGTTTCCTACATAGTTACATGGTATCAGAGCTGAAATCCTAAACCAATGAATGTTTATCCAGCACCAATCCCCTGCTGCTAGGAGCTGTAGCTCTCGGGGCAGTACCTAATCCGCTGCTGATCTGTTTCTAGTCATGAAAAGCACTGTGATCTGTAAGTGCTTGCTGCATGCCATGGTTTTGCCCAATTCTATGGCCATCGTTGGATTCGTGACCTGACAGTGATGCAATAATCAGTGATGGATTTGTGTTGGCTCTACTTGGGGTTGAGGATCTTAGCTGTTAGCTCTGATACCATGTTAACTGTTTAGAGACTTGGCTGATGCATTACTTTTGGAAAC	osa-miR1863b	360
osa-miR1863c---------------------------------------------------------------------------------------------------------------------------------------------------------------------------------------------------------------------------------------------------------------------------------------	Round	Length	Var	Position	HN-counts	LN-counts
..................................................................................................................................................................................................................................................................TAGAAACTTGGCTGATGCATTACc.........	r1-M3	24	T>C	259		27	23
..................................................................................................................................................................................................................................................................TAGAAACTTGGCTGATGCATTACT.........	r0-r0	24	no	259		109	94
..........................................................................................................................................................................................................................................AGCTCTGATACCATGTTATTGATc.................................	r1-M3	24	T>C	235		30	13
..........................................................................................................................................................................................................................................AGCTCTGATACCATGTTATT.....................................	r0-r0	20	no	235		11	15
..........................................................................................................................................................................................................................................AGCTCTGATACCATGTTATTGATT.................................	r0-r0	24	no	235		209	94
..................................................................................................................................................................................................................................................................TAGAAACTTGGCTGATGCATTACT.........	osa-miR1863c	24
AGCAATGCATCAGTTATGTTTCCTGGATCATTAAATCATTGAATGTTTATCTAGCACCAATCTGCTGCTGATCTGTTTGTAGTCATGAAAAGCACTTTATGATCTGAAAGTGCTGGCTGTATGCCATGGTTTTCCCCATTCTATGGTTATTATTGCAATCGTGACTTAATAGTGATGCAATAATCAGTAGTGGATTCGTGTTGGCTCTACTTCGGGTTTAGGATCATAGTTATTAGCTCTGATACCATGTTATTGATTTAGAAACTTGGCTGATGCATTACTTTTGGAGAC	osa-miR1863c	291
osa-miR1863a--------------------------------------------------------------------------------------------------------------------------------------------------------------------------------------------------------------------------------------------------------------------------------------------------------------------------------------------------------------------------	Round	Length	Var	Position	HN-counts	LN-counts
....................................................................................................................................................................................................................................................................................................................................................AGCTCTGATACCATGTTAGATTAG..........	r0-r0	24	no	341		24	11
..................................................................................................................................................................................................................................................................................................................................................TAAGCTCTGATACCATGTTAG...............	r0-r0	21	no	339		11	13
.......TCTAGTCTAATATGGTATCCGAGC.......................................................................................................................................................................................................................................................................................................................................................	r0-r0	24	no	8		25	12
....................................................................................................................................................................................................................................................................................................................................................AGCTCTGATACCATGTTAGATTAG..........	osa-miR1863a	24
CCATATCTCTAGTCTAATATGGTATCCGAGCTTATTGGTTAGTTGCTCTTGTTCCCTCAATCCCGTTTGTCTCCATCCACAACCACACGAGTGCAAAGCCTCACATTCATGTCAACAACAACTCTCATGTCATTAGCAAATCTAGTGTCTAGCATCAACACCTAGGTAGCACTTATTGGTTAAAAAGGGCATTTGCTAGGAAAAATGAGCAACCACTAGTCCACTACACGTTTGGATGCTTGACAATATGTGCGCTTTGGTGCTTGCAATAATAATGTTGTGATGGAAGGTTTGTCACTAAATATTGGTTAGCAAAGTTGCAGTATGGGGAAGACCAATAAGCTCTGATACCATGTTAGATTAGTGATATGCCT	osa-miR1863a	374
unconservative_CM000137.1_47381---------------------------------------------------------------------------------------------------------------------------------------------------------------------------------------------------------------------------	Round	Length	Var	Position	HN-counts	LN-counts
......................CGGTCTTGTGGTAAGAACTGTG..............................................................................................................................................................................................................	r0-r0	22	no	23		721	91
......................CGGTCTTGTGGTAAGAACTGTa..............................................................................................................................................................................................................	r1-M3	22	G>A	23		50	8
......................CGGTCTTGTGGTAAGAACTGTG..............................................................................................................................................................................................................	unconservative_CM000137.1_47381	22
CGGTGTTGCATATTCATAGGCCCGGTCTTGTGGTAAGAACTGTGTAGTTCGTTAACTCGCTACACGGTTCTTGCCACAAGACCGAGTTTGTGAATATGCAAAGGTAATTTTCTCTGTGAATAATATGATATATTCTAAATTCATATTCTTCGTGAACTTTGCAAATTTGCTCCCGAATGATCTCTCTACTCATATATATATATATATATATATATATATAATAAATATATATTCAATTTCTATTTTTCTA	unconservative_CM000137.1_47381	250
unconservative_CM000130.1_25810---------------------------------------------------------------------------------------------------------------------------------------------------------------------------------------------------------------------------	Round	Length	Var	Position	HN-counts	LN-counts
............................................................................................................................................................................................................ATTCTGATCTGTCATTGTATCTAC......................	r0-r0	24	no	205		174	75
.....................................................................................................................................................TTTCCGATCTCTTATTGTCTCTAT.............................................................................	r0-r0	24	no	150		36	3
...................................................................................................................................................AATTTCCGATCTCTTATTGTCTCT...............................................................................	r0-r0	24	no	148		20	10
............................................................................................................................................................................................................ATTCTGATCTGTCATTGTATCTAC......................	unconservative_CM000130.1_25810	24
AATCCAGGCCGGAAATAACATGTATATTAAAAAAATTATAATAGATATAACGAGAGACTAGATTTATTTTAAGCCGGGAACCAATTTATTTATGATAGGAACAATAAAACATCCAGATTAGTTCCACACTTCTTGATTTATTGGATTAATTTCCGATCTCTTATTGTCTCTATCATAAGTAAATTGATTCCCGGTCCAGAATAAATTCTGATCTGTCATTGTATCTACATAAATTTCTTTCTTAGTTGTC	unconservative_CM000130.1_25810	250
osa-miR156c-3p---------------------------------------------------------------------------------------------------------------------------------------	Round	Length	Var	Position	HN-counts	LN-counts
...................................................................................................GCTCACTTCTCTCTCTGTCAGC............................	r0-r0	22	no	100		99	147
...................................................................................................GCTCACTTCTCTCTCTGTCAGt............................	r1-M3	22	C>T	100		31	28
...................................................................................................GCTCACTTCTCTCTCTGTC...............................	r0-r0	19	no	100		24	42
.............................GACAGAAGAGAGTGAGCACA....................................................................................................	r0-r0	20	no	30		30	8
............................TGACAGAAGgGAGTGAGCAC.....................................................................................................	r1-MM	20	A>G	29		53	35
............................TGACAGAAGAGAGTGAGt.......................................................................................................	r1-M3	18	C>T	29		428	368
............................TGACAGAAGAGAGTGAGCACc....................................................................................................	r1-M3	21	A>C	29		151	151
............................TGACAGAAGAGAGTGAGCgC.....................................................................................................	r1-MM	20	A>G	29		173	110
............................TGACAGAAGAGAGTGAGCACg....................................................................................................	r1-M3	21	A>G	29		39	19
............................TGACAGAAGAGAGTGAGC.......................................................................................................	r0-r0	18	no	29		1975	2329
............................TGACAGAAGAGAGTGAGg.......................................................................................................	r1-M3	18	C>G	29		15	13
............................TGACAGAAGAGAGTGgGC.......................................................................................................	r1-MM	18	A>G	29		8	19
............................TGACAGAAGAGAGTGAGCAC.....................................................................................................	r0-r0	20	no	29		11828	8779
............................gGACAGAAGAGAGTGAGCAC.....................................................................................................	r1-M5	20	T>G	29		17	17
............................TGACAGAAGAGAGcGAGCAC.....................................................................................................	r1-MM	20	T>C	29		30	24
............................TGACAGAAGAGAGTGAGCACA....................................................................................................	r0-r0	21	no	29		429	255
............................TGACgGAAGAGAGTGAGCAC.....................................................................................................	r1-MM	20	A>G	29		60	38
............................TGACAGAAGAGAGTGAGCt......................................................................................................	r1-M3	19	A>T	29		37	17
............................TGgCAGAAGAGAGTGAGCAC.....................................................................................................	r1-MM	20	A>G	29		58	59
............................TGACAGAAGAGAGTGAGCtC.....................................................................................................	r1-MM	20	A>T	29		20	23
............................TGACAGAAGAGAGTGAGCg......................................................................................................	r1-M3	19	A>G	29		64	70
............................TGACAGAAGAGAGTGAaC.......................................................................................................	r1-MM	18	G>A	29		26	58
............................TGACAGAAGAGAGTGAGCA......................................................................................................	r0-r0	19	no	29		1043	1066
............................TGACAGAAGAGAGTGAGCAt.....................................................................................................	r1-M3	20	C>T	29		2011	1269
..........................TGACAGAAGAGAGTGAGCATt......................................................................................................	r2-M3	21	TT	27		21	19
..........................TGACAGAAGAGAGTGAGCGt.......................................................................................................	r2-M3	20	GT	27		28	17
............................TGACAGAAGAGAGTGAGaAC.....................................................................................................	r1-MM	20	C>A	29		52	66
............................TGACtGAAGAGAGTGAGCAC.....................................................................................................	r1-MM	20	A>T	29		15	13
............................TGACAGAAGAGAGTGAGa.......................................................................................................	r1-M3	18	C>A	29		96	93
............................TGACAGAAGAGAGTGAGCACt....................................................................................................	r1-M3	21	A>T	29		320	256
............................cGACAGAAGAGAGTGAGCAC.....................................................................................................	r1-M5	20	T>C	29		71	58
............................TGACAGAAGAGAGTGAGCc......................................................................................................	r1-M3	19	A>C	29		23	7
............................TGACAGgAGAGAGTGAGCAC.....................................................................................................	r1-MM	20	A>G	29		51	35
............................TGACAGAAGAGAGTaAGCAC.....................................................................................................	r1-MM	20	G>A	29		13	19
............................TGACAGAAGAGAGTGAGtAC.....................................................................................................	r1-MM	20	C>T	29		13	14
............................TGACAGAAGAGgGTGAGCAC.....................................................................................................	r1-MM	20	A>G	29		57	26
............................TGACAGAAGAGAGTGAGCAg.....................................................................................................	r1-M3	20	C>G	29		45	28
............................TGACAGAgGAGAGTGAGCAC.....................................................................................................	r1-MM	20	A>G	29		47	30
............................TGACgGAAGAGAGTGAGC.......................................................................................................	r1-MM	18	A>G	29		10	11
............................TGACAGAAGAGAaTGAGCAC.....................................................................................................	r1-MM	20	G>A	29		12	9
............................aGACAGAAGAGAGTGAGCAC.....................................................................................................	r1-M5	20	T>A	29		15	12
............................TGACAGAAGAGAGTGAGCAa.....................................................................................................	r1-M3	20	C>A	29		350	239
............................TGACAGAAGAGAGTGgGCAC.....................................................................................................	r1-MM	20	A>G	29		76	40
...........................CTGACAGAAGAGAGTGAGC.......................................................................................................	r0-r0	19	no	28		18	8
...........................CTGACAGAAGAGAGTGAGCAt.....................................................................................................	r1-M3	21	C>T	28		17	9
...........................CTGACAGAAGAGAGTGAGCA......................................................................................................	r0-r0	20	no	28		25	17
...........................aTGACAGAAGAGAGTGAGCAC.....................................................................................................	r1-M5	21	C>A	28		10	14
...........................CTGACAGAAGAGAGTGAGCAC.....................................................................................................	r0-r0	21	no	28		113	73
............................TGACAGAAGAGAGTGAGCAC.....................................................................................................	osa-miR156h-5p	20
............................TGACAGAAGAGAGTGAGCAC.....................................................................................................	osa-miR156b-5p	20
...................................................................................................GCTCACTTCTCTCTCTGTCAGC............................	osa-miR156c-3p	22
............................TGACAGAAGAGAGTGAGCAC.....................................................................................................	osa-miR156f-5p	20
............................TGACAGAAGAGAGTGAGCAC.....................................................................................................	osa-miR156g-5p	20
............................TGACAGAAGAGAGTGAGCAC.....................................................................................................	osa-miR156a	20
............................TGACAGAAGAGAGTGAGCAC.....................................................................................................	osa-miR156i	20
............................TGACAGAAGAGAGTGAGCAC.....................................................................................................	osa-miR156e	20
............................TGACAGAAGAGAGTGAGCAC.....................................................................................................	osa-miR156d	20
............................TGACAGAAGAGAGTGAGCAC.....................................................................................................	osa-miR156c-5p	20
............................TGACAGAAGAGAGTGAGCAC.....................................................................................................	osa-miR156j-5p	20
...................................................................................................GCTCACTTCTCTCTCTGTCAGC............................	osa-miR156g-3p	22
GGAGGAAGAGAGGGGTGAGAGGTGAGGCTGACAGAAGAGAGTGAGCACACATGGTGACTTTCTTGCATGCTGAATGGACTCATGCTTGAAGCTATGTGTGCTCACTTCTCTCTCTGTCAGCCATTTGATCTCTCTTTCTCTCTTTCTCC	osa-miR156c-3p	149
unconservative_CM000136.1_43870---------------------------------------------------------------------------------------------------------------------------------------------------------------------------------------------------------------------------	Round	Length	Var	Position	HN-counts	LN-counts
.........................AAGACGTTTTGACTTTGGTCA............................................................................................................................................................................................................	r0-r0	21	no	26		20	19
.........................AAGACGTTTTGACTTTGGTC.............................................................................................................................................................................................................	r0-r0	20	no	26		43	24
.........................AAGACGTTTTGACTTTGGTC.............................................................................................................................................................................................................	unconservative_CM000136.1_43870	20
GGTACTTCCTCCATTTCAGGTTATAAAGACGTTTTGACTTTGGTCAAAGTCAAGCCACTTCAAGTATGACTAAGTTTATAAATAAATATAATAATACTTATAATACCAAATTAATTTAATTAAATAAATAATTGAATATATTTTCATAATAAGTTTATTTTGGGTTAAAAACATTATTATTTTTTCTACAAACTTAGTTATGAAGCAATTTGATTTTGACCAAAATCAAAACGTTATATAACCTGAAACG	unconservative_CM000136.1_43870	250
osa-miR5794----------------------------------------------------------------------------------------------------------------------------------------------------------------------------------------------------------------------------------------------------------------------------------------------------------------------------------------------------------------------------------------------------…	Round	Length	Var	Position	HN-counts	LN-counts
...............................................................................................................................................................................................................................................................................................................................................................................................................…	r0-r0	22	no	401		29	42
...............................................................................................................................................................................................................................................................................................................................................................................................................…	r1-M3	23	C>T	401		37	29
...............................................................................................................................................................................................................................................................................................................................................................................................................…	r1-MM	21	G>A	401		13	22
...............................................................................................................................................................................................................................................................................................................................................................................................................…	r0-r0	23	no	401		10	22
...............................................................................................................................................................................................................................................................................................................................................................................................................…	r0-r0	21	no	401		1583	1313
...............................................................................................................................................................................................................................................................................................................................................................................................................…	r0-r0	19	no	401		15	24
...............................................................................................................................................................................................................................................................................................................................................................................................................…	r1-M3	21	T>C	401		270	222
...............................................................................................................................................................................................................................................................................................................................................................................................................…	r0-r0	18	no	401		10	15
...............................................................................................................................................................................................................................................................................................................................................................................................................…	r1-M3	20	G>T	401		11	14
...............................................................................................................................................................................................................................................................................................................................................................................................................…	r0-r0	20	no	401		17	19
..............................................................................................................................................................................................................................................................................................................................................................................................................T…	r2-M3	23	CT	399		9	14
...............................................................................................................................................................................................................................................................................................................................................................................................................…	r1-MM	21	G>C	401		12	10
...............................................................................................................................................................................................................................................................................................................................................................................................................…	r1-M3	21	T>A	401		39	34
...............................................................................................................................................................................................................................................................................................................................................................................................................…	r1-M3	21	T>G	401		70	65
...........................................................................................................................................................................................................................................................................................................................................................................................TTTTCTATATTCTGGATTTC…	r1-M3	21	C>T	380		20	10
...........................................................................................................................................................................................................................................................................................................................................................................................TTTTCTATATTCTGGATTTC…	r0-r0	22	no	380		15	13
...........................................................................................................................................................................................................................................................................................................................................................................................TTTTCTATATTCTGGATT..…	r0-r0	18	no	380		15	9
...........................................................................................................................................................................................................................................................................................................................................................................................TTTTCTATATTCTGGATTTC…	r0-r0	21	no	380		96	59
......................................................................................................................................................................................................................................................................................................................................................................................TATTGTTTTCTATATTCTGGAT...…	r0-r0	22	no	375		47	22
.....................................................................................................................................................................................................................................................................................................................................................................................TTATTGTTTTCTATATTCTGGA....…	r0-r0	22	no	374		20	12
...........................................................................................................................................................................................................................................................................................ATTTTAGTTTCTATGGTCACT...............................................................................................…	r0-r0	21	no	284		19	17
..........................................................................................................................................................................................................................................................................................TATTTTAGTTTCTATGGTC..................................................................................................…	r0-r0	19	no	283		17	10
..........................................................................................................................................................................................................................................................................................TATTTTAGTTTCTATGGTCAC................................................................................................…	r0-r0	21	no	283		79	80
..........................................................................................................................................................................................................................................................................................TATTTTAGTTTCTATGGTCAt................................................................................................…	r1-M3	21	C>T	283		15	7
.....................................................................................................................................................................................................GACCGTAGAAACTAGCATAGA.....................................................................................................................................................................................…	r0-r0	21	no	198		11	12
....................................................................................................................................................................................................TGACCGTAGAAACTAGCATAG......................................................................................................................................................................................…	r0-r0	21	no	197		31	22
..TCGATATGGCTGCAAGACTGT........................................................................................................................................................................................................................................................................................................................................................................................…	r0-r0	21	no	3		28	36
.ATCGATATGGCTGCAAGACTGT........................................................................................................................................................................................................................................................................................................................................................................................…	r0-r0	22	no	2		17	31
.....................................................................................................................................................................................................GACCGTAGAAACTAGCATAGAAAA..................................................................................................................................................................................…	osa-miR2871a-5p	24
..........................................................................................................................................................................................................................................................................................TATTTTAGTTTCTATGGTCAC................................................................................................…	osa-miR2871b	21
...............................................................................................................................................................................................................................................................................................................................................................................................................…	osa-miR5794	21
..........................................................................................................................................................................................................................................................................................TATTTTAGTTTCTATGGTCAC................................................................................................…	osa-miR2871a-3p	21
CATCGATATGGCTGCAAGACTGTTTGCGATTCCCCATGAAATCCAAATATGGAAATCAAAAGGCTTGAAGTAGATACTGTTGGCATACACACAACCATAGAGTTCATCTTCAGAACCAAATCCACGTTCTTGAAAATATGAGGAGGGTGCTGCTGGAAGAACAACAATCGCTCATCGTGATGGCTGCCCACCATGGTGACCGTAGAAACTAGCATAGAAAAAAGTAGATATCTCAAGTGACTTTGTTCATTTACGTTGGGATAGACAAGTAACTACCTTTTCTATTTTAGTTTCTATGGTCACTTTGGTGGCAGCCATGATAGACAGAAACAAAGGCTCACCGATGAAACCCAGGACTTGCTCTACTTCAAGCTTATTGTTTTCTATATTCTGGATTTC…	osa-miR5794	436
unconservative_CM000130.1_24812---------------------------------------------------------------------------------------------------------------------------------------------------------------------------------------------------------------------------	Round	Length	Var	Position	HN-counts	LN-counts
............................................................................................................................................................................................................ATTGCGGCTGCTATGTTATAGGGC......................	r0-r0	24	no	205		14	10
............................................................................................................................................................................................................ATTGCGGCTGCTATGTTATAGGGC......................	unconservative_CM000130.1_24812	24
AGCCGCCGCCCACCACCCGGCGTCCGGCTGGCCGATGAATCCGTGGAGCGCCACCGCGCGACGCAGGCCCTGCGGTGTTGGTGGCGGCGTGCTAGATGCAAATGTGTGGAGAGAAAAGGTGGACTAGGGTTTAGGGTAAATATATATATGTGGCCCATCTGCTATAGTGGCCCGCTATATCAATTTTGCGGCCCGCTACCTGCTATTGCGGCTGCTATGTTATAGGGCGCTACATCCATGCCACTACCCC	unconservative_CM000130.1_24812	250
osa-miR2880-------------------------------------------------------------------------------------------------------------------------------------------------------------------------	Round	Length	Var	Position	HN-counts	LN-counts
...................TTCGGACAGGATGATACCTCATc..........................................................................................................................................	r2-M3	23	TC	20		15	6
.....................TTCGGACAGGATGATACC.............................................................................................................................................	r0-r0	18	no	22		13	9
.....................TTCGGACAGGATGATACCTC...........................................................................................................................................	r0-r0	20	no	22		35	30
.....................TTCGGACAGGATGATACCTCAG.........................................................................................................................................	r0-r0	22	no	22		61	23
...................TTCGGACAGGATGATACCTCATt..........................................................................................................................................	r2-M3	23	TT	20		30	13
.....................TTCGGACAGGATGATACCTCA..........................................................................................................................................	r0-r0	21	no	22		19	14
...................TTCGGACAGGATGATACCTCAGTt.........................................................................................................................................	r2-M3	24	TT	20		87	42
.....................TTCGGACAGGATGATACCTCAGAGG......................................................................................................................................	r0-r0	25	no	22		19	3
...................TTCGGACAGGATGATACCTCAGTc.........................................................................................................................................	r2-M3	24	TC	20		15	6
.....................TTCGGACAGGATGATACCTCAGt........................................................................................................................................	r1-M3	23	A>T	22		35	15
.....................TTCGGACAGGATGATACCTCAGA........................................................................................................................................	r0-r0	23	no	22		80	37
...................CGTTCGGACAGGATGATACCTC...........................................................................................................................................	r0-r0	22	no	20		5	29
.................CCCGTTCGGACAGGATGATACCTC...........................................................................................................................................	r0-r0	24	no	18		23	11
..........ACGGTATCCCGTTCGGACAGGATG..................................................................................................................................................	r0-r0	24	no	11		94	56
..........ACGGTATCCCGTTCGGACAGGATG..................................................................................................................................................	osa-miR2880	24
ATGCTACAGGACGGTATCCCGTTCGGACAGGATGATACCTCAGAGGTATCGTCTGATACCCAGGTATGCCAATACCTAGTAGGTATTGGCGATACCTTGAGGTATCATCATGTCCAAACGGGGTATCAGCCGATACCTTAGATGATCATCCCGTCTGAACGGGAAACCGTCCCGTAGCAT	osa-miR2880	180
osa-miR2878-5p---------------------------------------------------------------------------------------	Round	Length	Var	Position	HN-counts	LN-counts
.......................ATGTATAAAATTCTGAGGATGTTA......................................................	r0-r0	24	no	24		27	15
....................TACATGTATAAAATTCTGAGGAT..........................................................	r0-r0	23	no	21		26	13
....................TACATGTATAAAATTCTGAGG............................................................	r0-r0	21	no	21		13	8
....................TACATGTATAAAATTCTGAGGA...........................................................	r0-r0	22	no	21		17	7
....................TACATGTATAAAATTCTGAGGATG.........................................................	r0-r0	24	no	21		164	101
...................TTACATGTATAAAATTCTGAGGAT..........................................................	r0-r0	24	no	20		13	10
................TCTTTACATGTATAAAATTCTGAG.............................................................	r0-r0	24	no	17		32	19
..............................................................CAGGATTTTATACATGTAAAGAAT...............	osa-miR2878-3p	24
....................TACATGTATAAAATTCTGAGGATG.........................................................	osa-miR2878-5p	24
ATAATGTTTCTTTAGTTCTTTACATGTATAAAATTCTGAGGATGTTATATATATGACATCCTCAGGATTTTATACATGTAAAGAATTAAACATACATTATA	osa-miR2878-5p	101
osa-miR168a-3p-------------------------------------------------------------------------	Round	Length	Var	Position	HN-counts	LN-counts
..........................................................CCCGCCTTGCACCAAGTGA..........	r0-r0	19	no	59	16	35
..........................................................CCCGCCTTGCACCAAGTGAAT........	r0-r0	21	no	59	754	749
..........................................................CCCGCCTTGCACCAAGTG...........	r0-r0	18	no	59	28	24
..........................................................CCCGCCTTGCACCAAGTGAAc........	r1-M3	21	T>C	59	92	88
..........................................................CCCGCCTTGCACCAAGTGAAg........	r1-M3	21	T>G	59	17	20
.......................................................GATCCCGCCTTGCACCAAGTGAAT........	r0-r0	24	no	56	71	77
.......................................................GATCCCGCCTTGCACCAAGTGAATg.......	r1-M3	25	C>G	56	18	24
........TCGCTTGGTGCAGATCGGGGt..........................................................	r2-M3	21	GT	9	10	10
..........TCGCTTGGTGCAGATCGGGACC.......................................................	r0-r0	22	no	11	708	799
..........TCGCTTGGcGCAGATCGGGAC........................................................	r1-MM	21	T>C	11	15	24
..........gCGCTTGGTGCAGATCGGGAC........................................................	r1-M5	21	T>G	11	10	10
..........TCGCTTGGTGCAGAcCGGGAC........................................................	r1-MM	21	T>C	11	12	16
..........TCGCTTGGTGCAGATCGGaAC........................................................	r1-MM	21	G>A	11	30	43
..........TCGCTTGGTGCgGATCGGGAC........................................................	r1-MM	21	A>G	11	21	24
..........TCGCTcGGTGCAGATCGGGAC........................................................	r1-MM	21	T>C	11	15	15
..........TCGCTTGGTGCAGATCGGGACt.......................................................	r1-M3	22	C>T	11	433	383
..........TCGCTTGGTGCAGATCaGGAC........................................................	r1-MM	21	G>A	11	11	12
..........TCGCTTGGTGCAGgTCGGGAC........................................................	r1-MM	21	A>G	11	10	12
..........TCGCTTGGTGCAGATCGGGgC........................................................	r1-MM	21	A>G	11	63	86
..........TCGCcTGGTGCAGATCGGGAC........................................................	r1-MM	21	T>C	11	18	16
..........TCGCTTGGTGCAGATCGGGACCC......................................................	r0-r0	23	no	11	32	42
..........TCGCTTGGTGCAGATCGGGcC........................................................	r1-MM	21	A>C	11	20	13
..........TCGCTTGGTGCAGATCGGGACa.......................................................	r1-M3	22	C>A	11	140	139
..........TCGCTTGGTGCAGATCGGGACg.......................................................	r1-M3	22	C>G	11	22	23
..........TCGCTTGGTGCAGATCGGGAC........................................................	r0-r0	21	no	11	4998	5320
..........TCGCTTGGTGCAGATCGGG..........................................................	r0-r0	19	no	11	63	45
..........TCGCTTGGTGCAGATCGGGACCCG.....................................................	r0-r0	24	no	11	208	120
..........cCGCTTGGTGCAGATCGGGAC........................................................	r1-M5	21	T>C	11	14	14
..........TCGCTTGGTGCAGATCGGGACCt......................................................	r1-M3	23	C>T	11	24	21
..........TCGCTTGGTGCAGATCGGGA.........................................................	r0-r0	20	no	11	128	109
..........TCGCTTGGTGCAGATCGGGACCCa.....................................................	r1-M3	24	G>A	11	42	27
..........TCGCTTGGTGCAGATCGGGAa........................................................	r1-M3	21	C>A	11	64	83
..........TCGCTTGGTGCAGATCGGGc.........................................................	r1-M3	20	A>C	11	18	17
..........TCGCTTGGTGCAGATCGGGACCCt.....................................................	r1-M3	24	G>T	11	25	13
..........TCGCTTGGTGCAGATCGGGAt........................................................	r1-M3	21	C>T	11	535	544
........TCGCTTGGTGCAGATCGGGACGt........................................................	r2-M3	23	GT	9	16	6
..........TCGCTTGGTGCAGATCGGGAC........................................................	osa-miR168a-5p	21
.......................................................GATCCCGCCTTGCACCAAGTGAAT........	osa-miR168a-3p	24
CGCCTCGGGCTCGCTTGGTGCAGATCGGGACCCGCCGCCGCCGCTGCCGGGGCCGGATCCCGCCTTGCACCAAGTGAATCGGAGCCG	osa-miR168a-3p	87
unconservative_CM000127.1_9531----------------------------------------------------------------------------------------------------------------------------------------------------------------------------------------------------------------------------	Round	Length	Var	Position	HN-counts	LN-counts
....................................................................................TGGAAAATGCTAGAATGACTT.................................................................................................................................................	r0-r0	21	no	85	133	67
....................................................................................TGGAAAATGCTAGAATGACTTA................................................................................................................................................	r0-r0	22	no	85	24	15
....................................................................................TGGAAAATGCTAGAATGACc..................................................................................................................................................	r1-M3	20	T>C	85	38	16
....................................................................................TGGAAAATGCTAGAATGACT..................................................................................................................................................	r0-r0	20	no	85	185	128
...................................................................................GTGGAAAATGCTAGAATGACc..................................................................................................................................................	r1-M3	21	T>C	84	20	10
...................................................................................GTGGAAAATGCTAGAATGACTT.................................................................................................................................................	r0-r0	22	no	84	34	17
...................................................................................GTGGAAAATGCTAGAATGACTTAT...............................................................................................................................................	r0-r0	24	no	84	19	5
...................................................................................GTGGAAAATGCTAGAATGACT..................................................................................................................................................	r0-r0	21	no	84	104	46
...................................................................................GTGGAAAATGCTAGAATGACTTA................................................................................................................................................	r0-r0	23	no	84	45	12
..................................................................................TGTGGAAAATGCTAGAATGAC...................................................................................................................................................	r0-r0	21	no	83	13	11
..................................................................................TGTGGAAAATGCTAGAATGACTT.................................................................................................................................................	r0-r0	23	no	83	30	12
..................................................................................TGTGGAAAATGCTAGAATGACT..................................................................................................................................................	r0-r0	22	no	83	27	12
.................................................................................ATGTGGAAAATGCTAGAATGACT..................................................................................................................................................	r0-r0	23	no	82	140	63
.................................................................................ATGTGGAAAATGCTAGAATGACTT.................................................................................................................................................	r0-r0	24	no	82	72	36
.................................................................................ATGTGGAAAATGCTAGAATGACc..................................................................................................................................................	r1-M3	23	T>C	82	26	11
.................................................................................ATGTGGAAAATGCTAGAATGAC...................................................................................................................................................	r0-r0	22	no	82	11	9
................................................................................AATtTGGAAAATGCTAGAATGACT..................................................................................................................................................	r1-MM	24	G>T	81	20	3
................................................................................AATGTGGAAAATGCTAGAATGACc..................................................................................................................................................	r1-M3	24	T>C	81	16	6
................................................................................AATGTGGAAAATGCTAGAATGACT..................................................................................................................................................	r0-r0	24	no	81	118	49
................................................................................AATGTGGAAAATGCTAGAATG.....................................................................................................................................................	r0-r0	21	no	81	56	66
...............................................................................GAATGTGGAAAATGCTAGAATGACc..................................................................................................................................................	r1-M3	25	T>C	80	15	11
...............................................................................GAATGTGGAAAATGCTAGAATGAC...................................................................................................................................................	r0-r0	24	no	80	71	39
...............................................................................GAATGTGGAAAATGCTAGAATGACT..................................................................................................................................................	r0-r0	25	no	80	37	16
...............................................................................GAATGTGGAAAATGCTAGAATGACa..................................................................................................................................................	r1-M3	25	T>A	80	13	14
..............................................................................TGAATGTGGAAAATGCTAGAA.......................................................................................................................................................	r0-r0	21	no	79	25	8
.............................................................................ATGAATGTGGAAAATGCT...........................................................................................................................................................	r0-r0	18	no	78	14	12
.............................................................................ATGAATGTGGAAAATGCTAGAA.......................................................................................................................................................	r0-r0	22	no	78	19	6
.............................................................................ATGAATGTGGAAAATGCTAGAAT......................................................................................................................................................	r0-r0	23	no	78	29	10
.............................................................................ATGAATGTGGAAAATGCTAGA........................................................................................................................................................	r0-r0	21	no	78	34	21
.............................................................................ATGAATGTGGAAAATGCTAGAATG.....................................................................................................................................................	r0-r0	24	no	78	643	404
.............................................................................ATGAATtTGGAAAATGCTAGAATG.....................................................................................................................................................	r1-MM	24	G>T	78	45	38
.............................................................................ATGAATGTGGAAAATcCTAGAATG.....................................................................................................................................................	r1-MM	24	G>C	78	16	9
............................................................................TATGAATGTGGAAAATGCTAG.........................................................................................................................................................	r0-r0	21	no	77	27	10
............................................................................TATGAATGTGGAAAATGCT...........................................................................................................................................................	r0-r0	19	no	77	21	22
............................................................................TATGAATGTGGAAAATGCTAGAAT......................................................................................................................................................	r0-r0	24	no	77	35	20
............................................................................TATGAATGTGGAAAATGCTAGA........................................................................................................................................................	r0-r0	22	no	77	30	21
...........................................................................ATATGAATGTGGAAAATGCTAGA........................................................................................................................................................	r0-r0	23	no	76	28	13
.......................................................................ATCGATATGAATGTGGAAAATGCT...........................................................................................................................................................	r0-r0	24	no	72	15	12
................................................................................AATGTGGAAAATGCTAGAATGACT..................................................................................................................................................	unconservative_CM000134.1_37873	24
.............................................................................ATGAATGTGGAAAATGCTAGAATG.....................................................................................................................................................	unconservative_CM000127.1_9531	24
................................................................................AATGTGGAAAATGCTAGAATGACT..................................................................................................................................................	unconservative_CM000136.1_45060	24
....................................................................................TGGAAAATGCTAGAATGACT..................................................................................................................................................	unconservative_CM000128.1_16740	20
ATTCTAGCATTTTCTACATTAATATCGATGCTAATGAATCTAGATAGATATATATGTCTAGATTCATTAGCATCGATATGAATGTGGAAAATGCTAGAATGACTTATATTATGAAACGGAGGGAGTACATCACTGTCACGATCTATCGACCACGTATCAGTCTCTTACAGTGATCTAAGGGCATGTTTGGAGGAGTTTCTAACAGCTGCAGCTTCTCCTAGAATCTCCAGTTGCCAGAAGCTCCCCTAAA	unconservative_CM000127.1_9531	250
osa-miR5814-------------------------------------------------------------------------------------------------	Round	Length	Var	Position	HN-counts	LN-counts
..........AATCAAGTTAGGAACCATGCAAGT..........................................................................	r0-r0	24	no	11		21	8
..........AATCAAGTTAGGAACCATGCAAGT..........................................................................	osa-miR5814	24
GGCTACTGGTAATCAAGTTAGGAACCATGCAAGTTGTTTATGAGTTGTGCCCTCTGTGCCTAGCGCCATAGATGACTTGCAAGATTTCTAACTTGAGTGCCAGTGTCC	osa-miR5814	108
osa-miR2865------------------------------------------------------------------------------------------	Round	Length	Var	Position	HN-counts	LN-counts
..........CTCAGCAGTCGACTGTACCGTG.....................................................................	r0-r0	22	no	11		12	32
..........CTCAGCAGTCGACTGTACCGTG.....................................................................	osa-miR2865	22
GATCTGAATCCTCAGCAGTCGACTGTACCGTGCCTTTGTCATTGATCCACATGTTAGTGAAAAAGGCACGGTGCAGTGACTGCAGAGGATCTCAATCCGGA	osa-miR2865	101
unconservative_CM000136.1_44274---------------------------------------------------------------------------------------------------------------------------------------------------------------------------------------------------------------------------	Round	Length	Var	Position	HN-counts	LN-counts
..............................................................................................................................................................................................................TTAAAACAGTTTGACTTTGACC......................	r0-r0	22	no	207		43	17
............................................................................................................................................................................................................AATTAAAACAGTTTGACTTTGACC......................	r0-r0	24	no	205		17	4
............................................................................................................................................................................................................AATTAAAACAGTTTGACTTTGACC......................	unconservative_CM000136.1_44274	24
GAAGTACTCCCTCCTTTTCAGTTTATAAAACGTTTTGACTTTTGTCAAAGTCAAATTGTTTTAAGTTTAACCAAATTTATAGAAAAAAAGTAGTAACATTTTTAACCCAAAACAAATTTATTATGAAAATATATCTAATTATTGATTTGATGACACTAATTTAGTATTATAAATATTACTATATTTATGTATAAACTTAGTCAAAATTAAAACAGTTTGACTTTGACCAAATTCAAAACTTCTTATACAA	unconservative_CM000136.1_44274	250
osa-miR156f-5p----------------------------------------------------------------------------------------------------------------------------------------------------------------------------	Round	Length	Var	Position	HN-counts	LN-counts
...................................................................................................................................................................GCTCACTTCTCTTTCTGTCAGC.	r0-r0	22	no	164	18	31
...................................................................................................................................................................GCTCACTTCTCTTTCTGTCAGCT	r0-r0	23	no	164	7	13
....GACAGAAGAGAGTGAGCACA..................................................................................................................................................................	r0-r0	20	no	5	30	8
...TGACAGAAGAGAGcGAGCAC...................................................................................................................................................................	r1-MM	20	T>C	4	30	24
...TGgCAGAAGAGAGTGAGCAC...................................................................................................................................................................	r1-MM	20	A>G	4	58	59
...TGACAGAAGAGAGTGAGCACc..................................................................................................................................................................	r1-M3	21	A>C	4	151	151
...TGACAGAAGAGAGTGAGCAa...................................................................................................................................................................	r1-M3	20	C>A	4	350	239
...TGACAGAAGAGAGTGAGCtC...................................................................................................................................................................	r1-MM	20	A>T	4	20	23
...TGACtGAAGAGAGTGAGCAC...................................................................................................................................................................	r1-MM	20	A>T	4	15	13
...TGACAGAAGAGAGTGAGCACt..................................................................................................................................................................	r1-M3	21	A>T	4	320	256
...TGACAGAgGAGAGTGAGCAC...................................................................................................................................................................	r1-MM	20	A>G	4	47	30
...TGACAGAAGgGAGTGAGCAC...................................................................................................................................................................	r1-MM	20	A>G	4	53	35
...cGACAGAAGAGAGTGAGCAC...................................................................................................................................................................	r1-M5	20	T>C	4	71	58
...TGACAGAAGAGAGTGAGt.....................................................................................................................................................................	r1-M3	18	C>T	4	428	368
...TGACAGAAGAGAGTGAGCACA..................................................................................................................................................................	r0-r0	21	no	4	429	255
.TGACAGAAGAGAGTGAGCATt....................................................................................................................................................................	r2-M3	21	TT	2	21	19
...TGACAGAAGAGAGTGAGCAC...................................................................................................................................................................	r0-r0	20	no	4	11828	8779
...TGACAGAAGAGAaTGAGCAC...................................................................................................................................................................	r1-MM	20	G>A	4	12	9
...TGACAGAAGAGgGTGAGCAC...................................................................................................................................................................	r1-MM	20	A>G	4	57	26
...TGACgGAAGAGAGTGAGCAC...................................................................................................................................................................	r1-MM	20	A>G	4	60	38
...aGACAGAAGAGAGTGAGCAC...................................................................................................................................................................	r1-M5	20	T>A	4	15	12
...TGACAGAAGAGAGTGAGCACg..................................................................................................................................................................	r1-M3	21	A>G	4	39	19
...TGACAGAAGAGAGTGAGg.....................................................................................................................................................................	r1-M3	18	C>G	4	15	13
...TGACAGAAGAGAGTGAGCg....................................................................................................................................................................	r1-M3	19	A>G	4	64	70
...TGACAGAAGAGAGTGAaC.....................................................................................................................................................................	r1-MM	18	G>A	4	26	58
...TGACAGAAGAGAGTGAGCA....................................................................................................................................................................	r0-r0	19	no	4	1043	1066
.TGACAGAAGAGAGTGAGCGt.....................................................................................................................................................................	r2-M3	20	GT	2	28	17
...TGACAGAAGAGAGTGAGCc....................................................................................................................................................................	r1-M3	19	A>C	4	23	7
...TGACAGgAGAGAGTGAGCAC...................................................................................................................................................................	r1-MM	20	A>G	4	51	35
...TGACAGAAGAGAGTGAGaAC...................................................................................................................................................................	r1-MM	20	C>A	4	52	66
...TGACgGAAGAGAGTGAGC.....................................................................................................................................................................	r1-MM	18	A>G	4	10	11
...TGACAGAAGAGAGTGAGCgC...................................................................................................................................................................	r1-MM	20	A>G	4	173	110
...TGACAGAAGAGAGTGAGtAC...................................................................................................................................................................	r1-MM	20	C>T	4	13	14
...TGACAGAAGAGAGTGgGC.....................................................................................................................................................................	r1-MM	18	A>G	4	8	19
...TGACAGAAGAGAGTGAGCAt...................................................................................................................................................................	r1-M3	20	C>T	4	2011	1269
...TGACAGAAGAGAGTGAGCt....................................................................................................................................................................	r1-M3	19	A>T	4	37	17
...TGACAGAAGAGAGTGAGC.....................................................................................................................................................................	r0-r0	18	no	4	1975	2329
...gGACAGAAGAGAGTGAGCAC...................................................................................................................................................................	r1-M5	20	T>G	4	17	17
...TGACAGAAGAGAGTGAGa.....................................................................................................................................................................	r1-M3	18	C>A	4	96	93
...TGACAGAAGAGAGTGAGCAg...................................................................................................................................................................	r1-M3	20	C>G	4	45	28
...TGACAGAAGAGAGTaAGCAC...................................................................................................................................................................	r1-MM	20	G>A	4	13	19
...TGACAGAAGAGAGTGgGCAC...................................................................................................................................................................	r1-MM	20	A>G	4	76	40
..TTGACAGAAGAGAGTGAGCAt...................................................................................................................................................................	r1-M3	21	C>T	3	2803	1626
..TTGACAGAAGAGAGTGAGCAg...................................................................................................................................................................	r1-M3	21	C>G	3	50	29
..TTGACAGAAGAGAGTGAaC.....................................................................................................................................................................	r1-MM	19	G>A	3	29	66
..TTGACAGAAGAGAGTGgGC.....................................................................................................................................................................	r1-MM	19	A>G	3	28	14
..TTGACAGAAGAGAGTGAGaAC...................................................................................................................................................................	r1-MM	21	C>A	3	70	63
..TTGACAGAAGAGgGTGAGC.....................................................................................................................................................................	r1-MM	19	A>G	3	11	13
..TTGAtAGAAGAGAGTGAGCAC...................................................................................................................................................................	r1-MM	21	C>T	3	14	6
..TTGACAGAAGAGAGTGAGa.....................................................................................................................................................................	r1-M3	19	C>A	3	118	97
..TTGACtGAAGAGAGTGAGCAC...................................................................................................................................................................	r1-MM	21	A>T	3	23	10
..TTGACAGAAGAGgGTGAGCAC...................................................................................................................................................................	r1-MM	21	A>G	3	67	46
..TTGACgGAAGAGAGTGAGCA....................................................................................................................................................................	r1-MM	20	A>G	3	16	5
TTGACAGAAGAGAGTGAGCATc....................................................................................................................................................................	r2-M3	22	TC	1	11	10
..TTGACAGAAGAGAGTGAGCAC...................................................................................................................................................................	r0-r0	21	no	3	17017	11272
..TTGACAGAAGAGAGTGAGCAa...................................................................................................................................................................	r1-M3	21	C>A	3	426	214
..TTGACgGAAGAGAGTGAGCAC...................................................................................................................................................................	r1-MM	21	A>G	3	68	46
..TTGACAGAAGAGAGTGAGCtC...................................................................................................................................................................	r1-MM	21	A>T	3	29	21
..TTGACAGAAGAGAGTGAGtAC...................................................................................................................................................................	r1-MM	21	C>T	3	22	14
..TTGACAGAAGAGAGTGAGCg....................................................................................................................................................................	r1-M3	20	A>G	3	78	73
..TTGACAGAAGAGAGTGAGg.....................................................................................................................................................................	r1-M3	19	C>G	3	20	11
..TTGACAGAAGAGAGTGAGCt....................................................................................................................................................................	r1-M3	20	A>T	3	41	29
TTGACAGAAGAGAGTGAGCATt....................................................................................................................................................................	r2-M3	22	TT	1	36	40
..TTGACAGAAGAGAGTGgGCAC...................................................................................................................................................................	r1-MM	21	A>G	3	77	61
..TTGACAGAAGAGAGTGAGCA....................................................................................................................................................................	r0-r0	20	no	3	1475	1247
..TTGACAGAgGAGAGTGAGC.....................................................................................................................................................................	r1-MM	19	A>G	3	15	13
..TTGACgGAAGAGAGTGAGC.....................................................................................................................................................................	r1-MM	19	A>G	3	16	10
..TTGACAGAAGAaAGTGAGCAC...................................................................................................................................................................	r1-MM	21	G>A	3	13	7
TTGACAGAAGAGAGTGAGCGt.....................................................................................................................................................................	r2-M3	21	GT	1	38	23
..TTGACAGAAGAGAGTGAGCACc..................................................................................................................................................................	r1-M3	22	A>C	3	63	29
..TTGACAGAAGAGAGTGAGt.....................................................................................................................................................................	r1-M3	19	C>T	3	601	421
..TTGACAGAAGAGAGTGAaCAC...................................................................................................................................................................	r1-MM	21	G>A	3	16	12
..TTGACAGAAGAGAGTaAGCAC...................................................................................................................................................................	r1-MM	21	G>A	3	9	12
..TTGACAGAAGAGAGTGAG......................................................................................................................................................................	r0-r0	18	no	3	22	13
..TTGACAGAAGAGAGTGAGCcC...................................................................................................................................................................	r1-MM	21	A>C	3	22	5
..TTGACAGAAGAGAGTGtGCAC...................................................................................................................................................................	r1-MM	21	A>T	3	19	8
..TTGgCAGAAGAGAGTGAGCAC...................................................................................................................................................................	r1-MM	21	A>G	3	68	50
..TTGACAGAAGAGAGTGAGCc....................................................................................................................................................................	r1-M3	20	A>C	3	13	11
..TTGACAGAAGAGAGTGAGCACA..................................................................................................................................................................	r0-r0	22	no	3	68	48
..TTGACAGAAGAGAGTGAGCgC...................................................................................................................................................................	r1-MM	21	A>G	3	247	149
..TcGACAGAAGAGAGTGAGCAC...................................................................................................................................................................	r1-MM	21	T>C	3	59	40
..TTGgCAGAAGAGAGTGAGC.....................................................................................................................................................................	r1-MM	19	A>G	3	17	10
..TTGACAGAAGAGAGcGAGCAC...................................................................................................................................................................	r1-MM	21	T>C	3	39	38
..TTGACAGAAGgGAGTGAGC.....................................................................................................................................................................	r1-MM	19	A>G	3	15	21
..TTGACAGAAGAGAGTGAGC.....................................................................................................................................................................	r0-r0	19	no	3	2852	2515
..aTGACAGAAGAGAGTGAGCAC...................................................................................................................................................................	r1-M5	21	T>A	3	10	14
..TTGACAGAgGAGAGTGAGCAC...................................................................................................................................................................	r1-MM	21	A>G	3	64	39
..TTGACAGAAGAGAaTGAGCAC...................................................................................................................................................................	r1-MM	21	G>A	3	18	6
..TTGACAGAAGgGAGTGAGCAC...................................................................................................................................................................	r1-MM	21	A>G	3	77	47
..TTGACAGAAGAGAGTGAGCACt..................................................................................................................................................................	r1-M3	22	A>T	3	122	112
..TTGACAGgAGAGAGTGAGCAC...................................................................................................................................................................	r1-MM	21	A>G	3	50	36
.cTTGACAGAAGAGAGTGAGCAC...................................................................................................................................................................	r1-M5	22	G>C	2	19	8
...TGACAGAAGAGAGTGAGCAC...................................................................................................................................................................	osa-miR156h-5p	20
...TGACAGAAGAGAGTGAGCAC...................................................................................................................................................................	osa-miR156b-5p	20
...................................................................................................................................................................GCTCACTTCTCTTTCTGTCAGC.	osa-miR156l-3p	22
...TGACAGAAGAGAGTGAGCAC...................................................................................................................................................................	osa-miR156f-5p	20
...TGACAGAAGAGAGTGAGCAC...................................................................................................................................................................	osa-miR156g-5p	20
...TGACAGAAGAGAGTGAGCAC...................................................................................................................................................................	osa-miR156a	20
...TGACAGAAGAGAGTGAGCAC...................................................................................................................................................................	osa-miR156i	20
...TGACAGAAGAGAGTGAGCAC...................................................................................................................................................................	osa-miR156e	20
...TGACAGAAGAGAGTGAGCAC...................................................................................................................................................................	osa-miR156d	20
...................................................................................................................................................................GCTCACTTCTCTTTCTGTCAGC.	osa-miR156f-3p	22
...TGACAGAAGAGAGTGAGCAC...................................................................................................................................................................	osa-miR156c-5p	20
...................................................................................................................................................................GCTCACTTCTCTTTCTGTCAGC.	osa-miR156h-3p	22
...TGACAGAAGAGAGTGAGCAC...................................................................................................................................................................	osa-miR156j-5p	20
AGTTGACAGAAGAGAGTGAGCACACAGCGGCCAGACTGCATCGATCTATCAATCTTCCCTTCGACAGGATAGCTAGATAGAAAGAAAGAGAGGCCGTCGGCGGCCATGGAAGAGAGAGAGAGAGAGAGATGAAATGATGATGATGATACAGCTGCCGCTGCGTGCTCACTTCTCTTTCTGTCAGCT	osa-miR156f-5p	186
osa-miR3981-3p----------------------------------------------------------------------------------------------------------------	Round	Length	Var	Position	HN-counts	LN-counts
..............................................................................ATTCGTtGTATTAGGATACGTCTC........................	r1-MM	24	A>T	79		6	15
.........................................................................TCTAGATTCGTAGTATTt...................................	r1-M3	18	A>T	74		12	8
......................................................................ATGTCTAGATTCGTAGTATTAGGA................................	r0-r0	24	no	71		17	6
..................................................................AGGCcTGTCTAGATTCGTAGTATT....................................	r1-MM	24	A>C	67		18	4
....................................................................................AGTATTAGGATACGTCTCATC.....................	osa-miR3981-3p	21
.......................TGGGACGTATCCTATTACTAT..................................................................................	osa-miR3981-5p	21
GAATATAATAACTTAAAATCGAATGGGACGTATCCTATTACTATAAGTCTGATAAGTCTGGATATGAGGCATGTCTAGATTCGTAGTATTAGGATACGTCTCATCCGGTTTTAGGGTGCTATATTC	osa-miR3981-3p	126
osa-miR1846e---------------------------------------------------------	Round	Length	Var	Position	HN-counts	LN-counts
...........ACGAGGAGGCCGGGACCACCGGA...................................	r0-r0	23	no	12		17	7
...........ACGAGGAGGCCGGGACCACCG.....................................	r0-r0	21	no	12		15	9
..........AACGAGGAGGCCGGGACCACCGGA...................................	r0-r0	24	no	11		14	12
..........AACGAGGAGGCCGGGACCACC......................................	r0-r0	21	no	11		11	16
..........AACGAGGAGGCCGGGACCACCa.....................................	r1-M3	22	G>A	11		18	13
..........AACGAGGAGGCCGGGACCACCG.....................................	r0-r0	22	no	11		87	88
..........AACGAGGAGGCCGGGACCACCGG....................................	r0-r0	23	no	11		84	58
.........CAACGAGGAGGCCGGGACCA........................................	osa-miR1846e	20
CGCATCCGCCAACGAGGAGGCCGGGACCACCGGATCCGGTGACTCCGGCCTCCTCGCCGGCAGATCCGG	osa-miR1846e	69
osa-miR156g-3p------------------------------------------------------------------------------------------------------	Round	Length	Var	Position	HN-counts	LN-counts
.............................................................................................GCTCACTTCTCTCTCTGTCAGC.	r0-r0	22	no	94		99	147
.............................................................................................GCTCACTTCTCTCTCTGTC....	r0-r0	19	no	94		24	42
.............................................................................................GCTCACTTCTCTCTCTGTCAGt.	r1-M3	22	C>T	94		31	28
....GACAGAAGAGAGTGAGCACA............................................................................................	r0-r0	20	no	5		30	8
...TGACAGAAGAGAGTGAGCtC.............................................................................................	r1-MM	20	A>T	4		20	23
...TGACAGAAGAGAGTGAGCAa.............................................................................................	r1-M3	20	C>A	4		350	239
...TGACAGAAGAGAGTGgGC...............................................................................................	r1-MM	18	A>G	4		8	19
...TGACAGAAGAGAGTGAGa...............................................................................................	r1-M3	18	C>A	4		96	93
...TGACAGAAGAGAGTGAGCACt............................................................................................	r1-M3	21	A>T	4		320	256
...TGACAGAAGAGAGTGAGCc..............................................................................................	r1-M3	19	A>C	4		23	7
...TGACAGAAGAGAGTGAGCACA............................................................................................	r0-r0	21	no	4		429	255
...gGACAGAAGAGAGTGAGCAC.............................................................................................	r1-M5	20	T>G	4		17	17
...TGACAGAAGAGgGTGAGCAC.............................................................................................	r1-MM	20	A>G	4		57	26
...TGACAGAAGAGAGTGAGCAg.............................................................................................	r1-M3	20	C>G	4		45	28
...TGACAGAAGAGAGTGAGaAC.............................................................................................	r1-MM	20	C>A	4		52	66
...TGACAGAAGAGAGTaAGCAC.............................................................................................	r1-MM	20	G>A	4		13	19
...TGACAGgAGAGAGTGAGCAC.............................................................................................	r1-MM	20	A>G	4		51	35
...TGACAGAgGAGAGTGAGCAC.............................................................................................	r1-MM	20	A>G	4		47	30
...TGACgGAAGAGAGTGAGC...............................................................................................	r1-MM	18	A>G	4		10	11
...TGACAGAAGAGAGTGAGg...............................................................................................	r1-M3	18	C>G	4		15	13
...TGACAGAAGAGAGTGAGCACc............................................................................................	r1-M3	21	A>C	4		151	151
...TGACAGAAGAGAaTGAGCAC.............................................................................................	r1-MM	20	G>A	4		12	9
...TGACAGAAGAGAGTGAGCAC.............................................................................................	r0-r0	20	no	4		11828	8779
...TGACAGAAGAGAGTGAGCACg............................................................................................	r1-M3	21	A>G	4		39	19
...aGACAGAAGAGAGTGAGCAC.............................................................................................	r1-M5	20	T>A	4		15	12
...cGACAGAAGAGAGTGAGCAC.............................................................................................	r1-M5	20	T>C	4		71	58
...TGACgGAAGAGAGTGAGCAC.............................................................................................	r1-MM	20	A>G	4		60	38
...TGACAGAAGgGAGTGAGCAC.............................................................................................	r1-MM	20	A>G	4		53	35
.TGACAGAAGAGAGTGAGCATt..............................................................................................	r2-M3	21	TT	2		21	19
...TGACAGAAGAGAGTGAGCgC.............................................................................................	r1-MM	20	A>G	4		173	110
...TGACAGAAGAGAGTGAGCg..............................................................................................	r1-M3	19	A>G	4		64	70
...TGACAGAAGAGAGTGAGt...............................................................................................	r1-M3	18	C>T	4		428	368
...TGACAGAAGAGAGTGAGtAC.............................................................................................	r1-MM	20	C>T	4		13	14
...TGACAGAAGAGAGcGAGCAC.............................................................................................	r1-MM	20	T>C	4		30	24
...TGACAGAAGAGAGTGAGCt..............................................................................................	r1-M3	19	A>T	4		37	17
...TGACAGAAGAGAGTGAGCAt.............................................................................................	r1-M3	20	C>T	4		2011	1269
...TGACtGAAGAGAGTGAGCAC.............................................................................................	r1-MM	20	A>T	4		15	13
...TGgCAGAAGAGAGTGAGCAC.............................................................................................	r1-MM	20	A>G	4		58	59
.TGACAGAAGAGAGTGAGCGt...............................................................................................	r2-M3	20	GT	2		28	17
...TGACAGAAGAGAGTGgGCAC.............................................................................................	r1-MM	20	A>G	4		76	40
...TGACAGAAGAGAGTGAaC...............................................................................................	r1-MM	18	G>A	4		26	58
...TGACAGAAGAGAGTGAGCA..............................................................................................	r0-r0	19	no	4		1043	1066
...TGACAGAAGAGAGTGAGC...............................................................................................	r0-r0	18	no	4		1975	2329
..CTGACAGAAGAGAGTGAGCAC.............................................................................................	r0-r0	21	no	3		113	73
..CTGACAGAAGAGAGTGAGC...............................................................................................	r0-r0	19	no	3		18	8
..CTGACAGAAGAGAGTGAGCAt.............................................................................................	r1-M3	21	C>T	3		17	9
..CTGACAGAAGAGAGTGAGCA..............................................................................................	r0-r0	20	no	3		25	17
..aTGACAGAAGAGAGTGAGCAC.............................................................................................	r1-M5	21	C>A	3		10	14
...TGACAGAAGAGAGTGAGCAC.............................................................................................	osa-miR156h-5p	20
...TGACAGAAGAGAGTGAGCAC.............................................................................................	osa-miR156b-5p	20
.............................................................................................GCTCACTTCTCTCTCTGTCAGC.	osa-miR156c-3p	22
...TGACAGAAGAGAGTGAGCAC.............................................................................................	osa-miR156f-5p	20
...TGACAGAAGAGAGTGAGCAC.............................................................................................	osa-miR156g-5p	20
...TGACAGAAGAGAGTGAGCAC.............................................................................................	osa-miR156a	20
...TGACAGAAGAGAGTGAGCAC.............................................................................................	osa-miR156i	20
...TGACAGAAGAGAGTGAGCAC.............................................................................................	osa-miR156e	20
...TGACAGAAGAGAGTGAGCAC.............................................................................................	osa-miR156d	20
...TGACAGAAGAGAGTGAGCAC.............................................................................................	osa-miR156c-5p	20
...TGACAGAAGAGAGTGAGCAC.............................................................................................	osa-miR156j-5p	20
.............................................................................................GCTCACTTCTCTCTCTGTCAGC.	osa-miR156g-3p	22
GGCTGACAGAAGAGAGTGAGCACACAGCGGGCAGACTGCATCTGAATTACCTGTTGCGACGAAGAAGACGACGGACGCAGCTTGCCGTTGCGTGCTCACTTCTCTCTCTGTCAGCT	osa-miR156g-3p	116
osa-miR5083---------------------------------------------------------------------------------------------------------------------------------------------------------------------------------------------------------------------------------------------------------------------------------------------------------------------------------------------------------------------------------	Round	Length	Var	Position	HN-counts	LN-counts
.............................................................................................................................................................................................TGGATCCTTCTGAGCCTG.............................................................................................................................................................................	r0-r0	18	no	190		32	21
............................................................................................................................................................................................ATGGATCCTTCTGAGCCTG.............................................................................................................................................................................	r0-r0	19	no	189		15	20
.........................................................................................................................................................................................CCAATGGATCCTTCTGAGCCT..............................................................................................................................................................................	r0-r0	21	no	186		6	19
.........................................................................................................................................................................................CCAATGGATCCTTCTGAGCCTG.............................................................................................................................................................................	r0-r0	22	no	186		8	20
........................................................................................................................................................................................ACCAATGGATCCTTCTGAGCCTG.............................................................................................................................................................................	r0-r0	23	no	185		6	16
.......................................................................................................................................................................................AACCAATGGATCCTTCTGAGCCTG.............................................................................................................................................................................	r0-r0	24	no	184		5	17
......................................................................................................................AGGCTGTGATGACCAAAA....................................................................................................................................................................................................................................................	r0-r0	18	no	119		3	19
......................................................................................................................AGGCTGTGATGACCAAAAAATA................................................................................................................................................................................................................................................	r0-r0	22	no	119		16	15
......................................................................................................................AGGCTGTGATGACCAAAAAATACC..............................................................................................................................................................................................................................................	r0-r0	24	no	119		6	18
......................................................................................................................AGGCTGTGATGACCAAAAAAT.................................................................................................................................................................................................................................................	r0-r0	21	no	119		7	27
..............................................................................................................................................................................................................................................................................................................................................................AGACTACAATTATCTGATCA..........	osa-miR5083	20
TCCTGGCAGTTCTTCAGATAATCAGATTTGTCCATGAGGTTTCAACTGTTGCATTCCATTGTTGAGTTTTATTCTGTTTGCGTTTCTGTTTGTTTTTGTCATGGATCTGGCTGATTGGAGGCTGTGATGACCAAAAAATACCTACCTATTTTCTGAGGGATTCCAGTCCTTCTGATTGATAGAAACCAATGGATCCTTCTGAGCCTGCCAAGATCTTCAGATTCTTAGTTTTGTATTCGGCTTTTTCGATTTGTCTTCGTATATTGCATTCTTCTAAAAGCAAGCAAGATTCGTAACAGTTGATGGGATGATAACCTTTCACAGAAACTGTATGTGTTGACCCAAAATTCAGACTACAATTATCTGATCAACTCAGACAT	osa-miR5083	380
osa-miR166g-3p-----------------------------------------------------------------------------------------------------------------------------------	Round	Length	Var	Position	HN-counts	LN-counts
..................................................................................................................TCGGACCAGGCTTCATTCCT...........	r0-r0	20	no	115		261	275
..................................................................................................................TCGGACCAGGCTTCATTCCaC..........	r1-MM	21	T>A	115		159	249
..................................................................................................................TCGGACCAGGCTTCATTCCa...........	r1-M3	20	T>A	115		42	53
..................................................................................................................TCGGACCAGGCTTCATTtCT...........	r1-MM	20	C>T	115		17	15
..................................................................................................................gCGGACCAGGCTTCATTCCTC..........	r1-M5	21	T>G	115		22	14
..................................................................................................................TCGGACCAGGCTTCATTCCTa..........	r1-M3	21	C>A	115		214	133
..................................................................................................................TCGGACCAGGCTTCAcTCCTC..........	r1-MM	21	T>C	115		23	18
..................................................................................................................TCGGACCAGGCTTCATTt.............	r1-M3	18	C>T	115		27	35
..................................................................................................................TCGGACCAGGCTTCATTCCgC..........	r1-MM	21	T>G	115		127	141
..................................................................................................................TCGGACCAGGCTTCgTTCCTC..........	r1-MM	21	A>G	115		18	8
..................................................................................................................TCGGgCCAGGCTTCATTCCTC..........	r1-MM	21	A>G	115		23	13
..................................................................................................................TCGGACCAGGCTTCATTtCTC..........	r1-MM	21	C>T	115		9	12
..................................................................................................................TCGGACCAGGCcTCATTCCTC..........	r1-MM	21	T>C	115		23	10
..................................................................................................................TCGGACCAGGCTTCATcCCTC..........	r1-MM	21	T>C	115		23	11
..................................................................................................................TCGGACCAGGCTTCATTCC............	r0-r0	19	no	115		358	352
................................................................................................................TCGGACCAGGCTTCATTTt..............	r2-M3	19	TT	113		55	78
..................................................................................................................TCGGACCAGGCTcCATTCCTC..........	r1-MM	21	T>C	115		18	18
..................................................................................................................TCGGACCAGGCTTCATTCCTC..........	r0-r0	21	no	115		6466	5224
..................................................................................................................TCGGACCAGGCTTCATcCCT...........	r1-MM	20	T>C	115		44	15
..................................................................................................................cCGGACCAGGCTTCATTCCTC..........	r1-M5	21	T>C	115		27	20
..................................................................................................................TCGGACCAGGCTTCATTCa............	r1-M3	19	C>A	115		25	27
................................................................................................................TCGGACCAGGCTTCATTCCTCTt..........	r2-M3	23	TT	113		16	6
..................................................................................................................TCGGACCAGGCTTCATTCtTC..........	r1-MM	21	C>T	115		13	15
..................................................................................................................TCGGACCAGGCTTCATTtC............	r1-MM	19	C>T	115		23	23
..................................................................................................................TCGGACCAGGCTTCATTCCTCt.........	r1-M3	22	A>T	115		59	28
..................................................................................................................TCGGACCAGGCTTCATTCt............	r1-M3	19	C>T	115		153	131
..................................................................................................................TCGGACCAGGCTTCATTCCTg..........	r1-M3	21	C>G	115		42	21
..................................................................................................................TCGGACCAGGCTTCATTCCTt..........	r1-M3	21	C>T	115		738	499
................................................................................................................TCGGACCAGGCTTCATTCCTTc...........	r2-M3	22	TC	113		22	19
..................................................................................................................TCGGACCgGGCTTCATTCCTC..........	r1-MM	21	A>G	115		26	10
..................................................................................................................TCGGACCAGGCTTCATTC.............	r0-r0	18	no	115		79	100
..................................................................................................................TCGGACCAGGCTTCATTCtT...........	r1-MM	20	C>T	115		16	22
..................................................................................................................TCGGACCAGGCTTCAaTCCT...........	r1-MM	20	T>A	115		90	56
.................................................................................................................tTCGGACCAGGCTTCATTCCT...........	r1-M5	21	C>T	114		456	610
................................................................................................................TCTCGGACCAGGCTcCATTCC............	r1-MM	21	T>C	113		14	16
................................................................................................................TCTCGGACCAGGCTTCATT..............	r0-r0	19	no	113		69	72
................................................................................................................TCTCGGACCAGGCTTCATTt.............	r1-M3	20	C>T	113		9	14
................................................................................................................TCTCGGACCAGGCTTCATTC.............	r0-r0	20	no	113		34	51
................................................................................................................TCTCGGACCAGGCTTCATTCt............	r1-M3	21	C>T	113		665	583
................................................................................................................TCTCGGACCAGGCTTCATTCCT...........	r0-r0	22	no	113		11	11
................................................................................................................TCTCGGACCAGGCTTCATTCC............	r0-r0	21	no	113		2723	2935
................................................................................................................TCTCGGACCAGGCcTCATTCC............	r1-MM	21	T>C	113		9	16
................................................................................................................TCTCGGACCAGGCTTCgTTCC............	r1-MM	21	A>G	113		15	6
................................................................................................................TCTCGGACCAGGCTTCAaTCCT...........	r1-MM	22	T>A	113		13	14
................................................................................................................TCTCGGACCAGGCTTCATTCa............	r1-M3	21	C>A	113		215	193
................................................................................................................TCTCGGACCAGGCTTCATTCg............	r1-M3	21	C>G	113		23	15
..............AATGGAGGCTGATCCAAGATC..............................................................................................................	r0-r0	21	no	15		48	24
..............AATGGAGGCTGATCCAAGATC..............................................................................................................	osa-miR166g-5p	21
..................................................................................................................TCGGACCAGGCTTCATTCCTC..........	osa-miR166g-3p	21
..................................................................................................................TCGGACCAGGCTTCATTCCTC..........	osa-miR166h-3p	21
AGCATGGTGTCTGGAATGGAGGCTGATCCAAGATCATTGCTTGGTGCAAAATACTAGGGCATTGTTGTAAGTGCCATTAGTTCTTTTTTGTTTCCGAGTTTGTTATCGAGGATCTCGGACCAGGCTTCATTCCTCACACCGTGCT	osa-miR166g-3p	145
unconservative_CM000131.1_26226---------------------------------------------------------------------------------------------------------------------------------------------------------------------------------------------------------------------------	Round	Length	Var	Position	HN-counts	LN-counts
......................TGTGAGCGTCTACATTTGTACTGT............................................................................................................................................................................................................	r0-r0	24	no	23		38	21
......................TGTGAGCGTCTACATTTGTACTGT............................................................................................................................................................................................................	unconservative_CM000131.1_26226	24
TGTTGGTTCAGTGTACACATGTTGTGAGCGTCTACATTTGTACTGTATTTTTTTTCTTAAGAAAAAACTCGTCACGAGTTTGATGCTCCTTTCCTGTCTTCGTGCTAGCATGAATCTCAAAGTACATTCAACAACTGAATAAAATCTGCATGAGCATGTACTGTATTTTTTTTTTAGAAAAAAACTCGTCATGAGTTTAATGCTTATTTCCTGTCTTCATGCTAGAATGAATCTCAAAGTACATTCAACA	unconservative_CM000131.1_26226	250
osa-miR1441-------------------------------------------------------------------------------------------------------------------------------------------------------------------------	Round	Length	Var	Position	HN-counts	LN-counts
......................................................................................................................GGGTGTCACATCGGACGT............................................	r0-r0	18	no	119		27	27
...................................................................................................................TTTGGGTGTCACATCGGACGT............................................	r0-r0	21	no	116		16	11
..................................................................................................................TTTTGGGTGTCACATCGGACGTT...........................................	r0-r0	23	no	115		66	42
..................................................................................................................TTTTGtGTGTCACATCGGACGT............................................	r1-MM	22	G>T	115		15	5
..................................................................................................................TTTTGGGTGTCACATCGGACGTTT..........................................	r0-r0	24	no	115		47	6
..................................................................................................................TTTTGtGTGTCACATCGGACGTT...........................................	r1-MM	23	G>T	115		13	10
..................................................................................................................TTTTGGGTGTCACATCGGACGT............................................	r0-r0	22	no	115		42	23
.................................................................................................................TTTTTGGGTGTCACATCGGACGT............................................	r0-r0	23	no	114		52	31
.................................................................................................................TTTTTGGGTGTCACATCGGACGTT...........................................	r0-r0	24	no	114		25	17
................................................................................................................ATTTTTGGGTGTCACATCGGACGg............................................	r1-M3	24	T>G	113		17	12
................................................................................................................ATTTTTGtGTGTCACATCGGACGT............................................	r1-MM	24	G>T	113		124	46
................................................................................................................ATTTTTGGGTGTCACATCGGACGc............................................	r1-M3	24	T>C	113		80	38
................................................................................................................ATTTTTGGGTGTaACATCGGACGT............................................	r1-MM	24	C>A	113		30	12
................................................................................................................ATTTTTGGGTGTCACATCGGACGT............................................	r0-r0	24	no	113		389	233
....TTTCATTCGTGTCCGAAAACTCCT........................................................................................................................................................	r0-r0	24	no	5		15	7
...TTTTCATTCGTGTCCGAAAACTCC.........................................................................................................................................................	r0-r0	24	no	4		24	14
...........................................................................................................................................ACCGGATGTCGGAAAAGGTTT....................	osa-miR1441	21
GTTTTTTCATTCGTGTCCGAAAACTCCTTTTGATATCTGGTCAAACATTCGATGTGACATCTAAAAATTTTCTTTTCGCGAACTAAGGGCCTGTTTAGTTCGCGAAAAGAAAATTTTTGGGTGTCACATCGGACGTTTAACCGGATGTCGGAAAAGGTTTTCAGACACGAATAAAAAAAC	osa-miR1441	180
osa-miR171h------------------------------------------------------------------------------------------	Round	Length	Var	Position	HN-counts	LN-counts
.................TTTGGTATTGTTTCGGCTCATG..............................................................	r0-r0	22	no	18		86	81
.....................................................GTGAGCCGAACCAATATCACT...........................	osa-miR171h	21
AGAAGAAGAGGACATGGTTTGGTATTGTTTCGGCTCATGTCGTTCACACAGATGTGAGCCGAACCAATATCACTCATGTATTCTTCATTCAGAGAACTTCT	osa-miR171h	101
osa-miR156h-5p----------------------------------------------------------------------------------------------------------------------------------------------------------------------------	Round	Length	Var	Position	HN-counts	LN-counts
...................................................................................................................................................................GCTCACTTCTCTTTCTGTCAGCT	r0-r0	23	no	164		7	13
...................................................................................................................................................................GCTCACTTCTCTTTCTGTCAGC.	r0-r0	22	no	164		18	31
....GACAGAAGAGAGTGAGCACA..................................................................................................................................................................	r0-r0	20	no	5		30	8
...TGACAGAAGAGAGTGAGC.....................................................................................................................................................................	r0-r0	18	no	4		1975	2329
...TGACAGAAGAGAGTGAGCACc..................................................................................................................................................................	r1-M3	21	A>C	4		151	151
...TGACAGAAGAGAGTGAGCtC...................................................................................................................................................................	r1-MM	20	A>T	4		20	23
...TGACAGAAGAGAGTGAGCc....................................................................................................................................................................	r1-M3	19	A>C	4		23	7
...TGgCAGAAGAGAGTGAGCAC...................................................................................................................................................................	r1-MM	20	A>G	4		58	59
...TGACAGAAGAGAGTGAGCAa...................................................................................................................................................................	r1-M3	20	C>A	4		350	239
...TGACAGAAGAGAGTGAGCAt...................................................................................................................................................................	r1-M3	20	C>T	4		2011	1269
...TGACtGAAGAGAGTGAGCAC...................................................................................................................................................................	r1-MM	20	A>T	4		15	13
...TGACAGAAGAGAGTGAGt.....................................................................................................................................................................	r1-M3	18	C>T	4		428	368
...TGACAGAAGAGAGTGAGCACt..................................................................................................................................................................	r1-M3	21	A>T	4		320	256
...TGACAGAgGAGAGTGAGCAC...................................................................................................................................................................	r1-MM	20	A>G	4		47	30
...TGACAGAAGgGAGTGAGCAC...................................................................................................................................................................	r1-MM	20	A>G	4		53	35
.TGACAGAAGAGAGTGAGCATt....................................................................................................................................................................	r2-M3	21	TT	2		21	19
...TGACAGAAGAGAGcGAGCAC...................................................................................................................................................................	r1-MM	20	T>C	4		30	24
...cGACAGAAGAGAGTGAGCAC...................................................................................................................................................................	r1-M5	20	T>C	4		71	58
...TGACAGAAGAGAaTGAGCAC...................................................................................................................................................................	r1-MM	20	G>A	4		12	9
...TGACAGAAGAGAGTGAGCg....................................................................................................................................................................	r1-M3	19	A>G	4		64	70
...aGACAGAAGAGAGTGAGCAC...................................................................................................................................................................	r1-M5	20	T>A	4		15	12
...TGACAGAAGAGAGTGAGCACg..................................................................................................................................................................	r1-M3	21	A>G	4		39	19
...TGACAGAAGAGAGTGAGCAC...................................................................................................................................................................	r0-r0	20	no	4		11828	8779
...TGACAGAAGAGAGTGAGCA....................................................................................................................................................................	r0-r0	19	no	4		1043	1066
...TGACgGAAGAGAGTGAGCAC...................................................................................................................................................................	r1-MM	20	A>G	4		60	38
...TGACAGAAGAGAGTGAaC.....................................................................................................................................................................	r1-MM	18	G>A	4		26	58
.TGACAGAAGAGAGTGAGCGt.....................................................................................................................................................................	r2-M3	20	GT	2		28	17
...TGACAGAAGAGAGTGAGCACA..................................................................................................................................................................	r0-r0	21	no	4		429	255
...TGACAGAAGAGAGTGAGCgC...................................................................................................................................................................	r1-MM	20	A>G	4		173	110
...TGACAGgAGAGAGTGAGCAC...................................................................................................................................................................	r1-MM	20	A>G	4		51	35
...TGACgGAAGAGAGTGAGC.....................................................................................................................................................................	r1-MM	18	A>G	4		10	11
...TGACAGAAGAGgGTGAGCAC...................................................................................................................................................................	r1-MM	20	A>G	4		57	26
...TGACAGAAGAGAGTGgGC.....................................................................................................................................................................	r1-MM	18	A>G	4		8	19
...TGACAGAAGAGAGTGAGtAC...................................................................................................................................................................	r1-MM	20	C>T	4		13	14
...TGACAGAAGAGAGTGAGg.....................................................................................................................................................................	r1-M3	18	C>G	4		15	13
...TGACAGAAGAGAGTGAGCt....................................................................................................................................................................	r1-M3	19	A>T	4		37	17
...TGACAGAAGAGAGTGAGaAC...................................................................................................................................................................	r1-MM	20	C>A	4		52	66
...TGACAGAAGAGAGTGAGa.....................................................................................................................................................................	r1-M3	18	C>A	4		96	93
...TGACAGAAGAGAGTaAGCAC...................................................................................................................................................................	r1-MM	20	G>A	4		13	19
...TGACAGAAGAGAGTGAGCAg...................................................................................................................................................................	r1-M3	20	C>G	4		45	28
...gGACAGAAGAGAGTGAGCAC...................................................................................................................................................................	r1-M5	20	T>G	4		17	17
...TGACAGAAGAGAGTGgGCAC...................................................................................................................................................................	r1-MM	20	A>G	4		76	40
..TTGACAGAAGAGAGTGAGCAg...................................................................................................................................................................	r1-M3	21	C>G	3		50	29
..TTGACAGAAGAGAGTGAGCAC...................................................................................................................................................................	r0-r0	21	no	3		17017	11272
..TTGACAGAAGAGAGTGAaC.....................................................................................................................................................................	r1-MM	19	G>A	3		29	66
..TTGACAGAAGAGAGTGAGCAt...................................................................................................................................................................	r1-M3	21	C>T	3		2803	1626
..TTGACAGAAGAGAGTGAGaAC...................................................................................................................................................................	r1-MM	21	C>A	3		70	63
..TTGACAGAAGAGgGTGAGC.....................................................................................................................................................................	r1-MM	19	A>G	3		11	13
..TTGACAGAAGAGAGTaAGCAC...................................................................................................................................................................	r1-MM	21	G>A	3		9	12
..TTGACAGAAGAGAGTGAGCtC...................................................................................................................................................................	r1-MM	21	A>T	3		29	21
..TTGAtAGAAGAGAGTGAGCAC...................................................................................................................................................................	r1-MM	21	C>T	3		14	6
..TTGACgGAAGAGAGTGAGCA....................................................................................................................................................................	r1-MM	20	A>G	3		16	5
..TTGACAGAAGAGAGTGAGa.....................................................................................................................................................................	r1-M3	19	C>A	3		118	97
..TTGACAGAAGAGAGTGAGg.....................................................................................................................................................................	r1-M3	19	C>G	3		20	11
..TTGACAGAAGAGgGTGAGCAC...................................................................................................................................................................	r1-MM	21	A>G	3		67	46
TTGACAGAAGAGAGTGAGCATc....................................................................................................................................................................	r2-M3	22	TC	1		11	10
..TTGACAGAAGAGAGTGAGCAa...................................................................................................................................................................	r1-M3	21	C>A	3		426	214
..TTGACgGAAGAGAGTGAGCAC...................................................................................................................................................................	r1-MM	21	A>G	3		68	46
..TTGACtGAAGAGAGTGAGCAC...................................................................................................................................................................	r1-MM	21	A>T	3		23	10
..TTGACAGAAGAGAGTGAGtAC...................................................................................................................................................................	r1-MM	21	C>T	3		22	14
..TTGACAGAAGAGAGTGAGCg....................................................................................................................................................................	r1-M3	20	A>G	3		78	73
..TTGACAGAAGAGAGTGAGCA....................................................................................................................................................................	r0-r0	20	no	3		1475	1247
..TTGACAGAAGAGAGTGAGCt....................................................................................................................................................................	r1-M3	20	A>T	3		41	29
TTGACAGAAGAGAGTGAGCATt....................................................................................................................................................................	r2-M3	22	TT	1		36	40
..TTGACAGAAGAGAGTGgGCAC...................................................................................................................................................................	r1-MM	21	A>G	3		77	61
..TTGACAGAgGAGAGTGAGC.....................................................................................................................................................................	r1-MM	19	A>G	3		15	13
..TTGACgGAAGAGAGTGAGC.....................................................................................................................................................................	r1-MM	19	A>G	3		16	10
..TTGACAGAAGAGAGTGgGC.....................................................................................................................................................................	r1-MM	19	A>G	3		28	14
..TTGACAGAAGAGAGTGAGCcC...................................................................................................................................................................	r1-MM	21	A>C	3		22	5
..TTGACAGAAGAaAGTGAGCAC...................................................................................................................................................................	r1-MM	21	G>A	3		13	7
..TTGACAGAAGAGAGTGAGCACc..................................................................................................................................................................	r1-M3	22	A>C	3		63	29
TTGACAGAAGAGAGTGAGCGt.....................................................................................................................................................................	r2-M3	21	GT	1		38	23
..TTGACAGAAGAGAGTGAGt.....................................................................................................................................................................	r1-M3	19	C>T	3		601	421
..TTGACAGAAGAGAGTGAaCAC...................................................................................................................................................................	r1-MM	21	G>A	3		16	12
..TTGACAGAAGAGAGTGAG......................................................................................................................................................................	r0-r0	18	no	3		22	13
..TTGACAGAAGAGAGTGtGCAC...................................................................................................................................................................	r1-MM	21	A>T	3		19	8
..TTGgCAGAAGAGAGTGAGCAC...................................................................................................................................................................	r1-MM	21	A>G	3		68	50
..TTGACAGAAGAGAGTGAGCc....................................................................................................................................................................	r1-M3	20	A>C	3		13	11
..TTGACAGAAGAGAGTGAGCACA..................................................................................................................................................................	r0-r0	22	no	3		68	48
..TTGACAGAAGAGAGTGAGCgC...................................................................................................................................................................	r1-MM	21	A>G	3		247	149
..TcGACAGAAGAGAGTGAGCAC...................................................................................................................................................................	r1-MM	21	T>C	3		59	40
..TTGgCAGAAGAGAGTGAGC.....................................................................................................................................................................	r1-MM	19	A>G	3		17	10
..TTGACAGAAGAGAGcGAGCAC...................................................................................................................................................................	r1-MM	21	T>C	3		39	38
..TTGACAGAAGAGAGTGAGC.....................................................................................................................................................................	r0-r0	19	no	3		2852	2515
..aTGACAGAAGAGAGTGAGCAC...................................................................................................................................................................	r1-M5	21	T>A	3		10	14
..TTGACAGAgGAGAGTGAGCAC...................................................................................................................................................................	r1-MM	21	A>G	3		64	39
..TTGACAGAAGAGAaTGAGCAC...................................................................................................................................................................	r1-MM	21	G>A	3		18	6
..TTGACAGAAGgGAGTGAGCAC...................................................................................................................................................................	r1-MM	21	A>G	3		77	47
..TTGACAGAAGAGAGTGAGCACt..................................................................................................................................................................	r1-M3	22	A>T	3		122	112
..TTGACAGAAGgGAGTGAGC.....................................................................................................................................................................	r1-MM	19	A>G	3		15	21
..TTGACAGgAGAGAGTGAGCAC...................................................................................................................................................................	r1-MM	21	A>G	3		50	36
.cTTGACAGAAGAGAGTGAGCAC...................................................................................................................................................................	r1-M5	22	G>C	2		19	8
...TGACAGAAGAGAGTGAGCAC...................................................................................................................................................................	osa-miR156h-5p	20
...TGACAGAAGAGAGTGAGCAC...................................................................................................................................................................	osa-miR156b-5p	20
...................................................................................................................................................................GCTCACTTCTCTTTCTGTCAGC.	osa-miR156l-3p	22
...TGACAGAAGAGAGTGAGCAC...................................................................................................................................................................	osa-miR156f-5p	20
...TGACAGAAGAGAGTGAGCAC...................................................................................................................................................................	osa-miR156g-5p	20
...TGACAGAAGAGAGTGAGCAC...................................................................................................................................................................	osa-miR156a	20
...TGACAGAAGAGAGTGAGCAC...................................................................................................................................................................	osa-miR156i	20
...TGACAGAAGAGAGTGAGCAC...................................................................................................................................................................	osa-miR156e	20
...TGACAGAAGAGAGTGAGCAC...................................................................................................................................................................	osa-miR156d	20
...................................................................................................................................................................GCTCACTTCTCTTTCTGTCAGC.	osa-miR156f-3p	22
...TGACAGAAGAGAGTGAGCAC...................................................................................................................................................................	osa-miR156c-5p	20
...................................................................................................................................................................GCTCACTTCTCTTTCTGTCAGC.	osa-miR156h-3p	22
...TGACAGAAGAGAGTGAGCAC...................................................................................................................................................................	osa-miR156j-5p	20
AGTTGACAGAAGAGAGTGAGCACACAGCGGCCAGACTGCATCGATCTATCAATCTTCCCTTCGACAGGATAGCTAGATAGAAAGAAAGAGAGGCCGTCGGCGGCCATGGAAGAGAGAGAGAGAGAGAGATGAAATGATGATGATGATACAGCTGCCGCTGCGTGCTCACTTCTCTTTCTGTCAGCT	osa-miR156h-5p	186
osa-miR7694-3p---------------------------------------------------------------------------------------------------------------------------------------------------------	Round	Length	Var	Position	HN-counts	LN-counts
.....................................................................................................TATTCGTAGTGCTAGGTGGTGTCT..........................................	r0-r0	24	no	102		57	32
...............................................................................................TGTCCATATTCGTAGTGCTAGGTG................................................	r0-r0	24	no	96		16	11
..........................AACCTAGTACTGGATTAGTCACCA.....................................................................................................................	osa-miR7694-5p	24
..................................................................................................CCATATTCGTAGTGCTAGGTGG...............................................	osa-miR7694-3p	22
TTACTCCCTTTGTCCCAAAATATAGCAACCTAGTACTGGATTAGTCACCACCTAGTATTATGAATCTGGACAGAGAGGGGTTGGACAGAGGGCTCTGTCCATATTCGTAGTGCTAGGTGGTGTCTAATCCAATACTAGGCTGCTATATTTTTGGATGGAGGGAGTAG	osa-miR7694-3p	167
osa-miR171a-------------------------------------------------------------------------------------	Round	Length	Var	Position	HN-counts	LN-counts
.....................................................................TTGAGCCGCGCCAATATCTCT......	r0-r0	21	no	70		68	65
..................................................................TGATTGAGCCGCGCCAATATC.........	osa-miR171a	21
GGAAAGAGCGATATTGGTGAGGTTCAATCCGATGATTGGTTTTACAGCAGTGGTAAAATCAGTATCTGATTGAGCCGCGCCAATATCTCTTCCTCT	osa-miR171a	96
osa-miR171b-----------------------------------------------------------------------------------------	Round	Length	Var	Position	HN-counts	LN-counts
........................................................................TTGAGCCGTGCCAATATCACG.......	r0-r0	21	no	73		76	32
.....................................................................TGATTGAGCCGTGCCAATATC..........	r0-r0	21	no	70		139	133
.....................................................................TGATTGAGCCGTGCCAATA............	r0-r0	19	no	70		11	10
......ACGGGATATTGGGGCGGTTCAATC......................................................................	r0-r0	24	no	7		25	6
.....................................................................TGATTGAGCCGTGCCAATATC..........	osa-miR171f-3p	21
.....................................................................TGATTGAGCCGTGCCAATATC..........	osa-miR171b	21
.....................................................................TGATTGAGCCGTGCCAATATC..........	osa-miR171e-3p	21
.....................................................................TGATTGAGCCGTGCCAATATC..........	osa-miR171c-3p	21
.....................................................................TGATTGAGCCGTGCCAATATC..........	osa-miR171d-3p	21
GCGACGACGGGATATTGGGGCGGTTCAATCAGAAAGCTTGTGCTCCGGAAGCGAGGAGCTCTACTCTTTTGATTGAGCCGTGCCAATATCACGTCGCATC	osa-miR171b	100
osa-miR171g------------------------------------------------------------------------------	Round	Length	Var	Position	HN-counts	LN-counts
..............................................................TGAGCCGAGCCAATATCACTT......	r0-r0	21	no	63		10	64
..............................................................TGAGCCGAGCCAATATCACT.......	r0-r0	20	no	63		10	71
..............................................................TGAGCCGAGCCAATATCACTTC.....	r0-r0	22	no	63		6	74
........ATGGTATTGACTTGGCTCATC............................................................	r0-r0	21	no	9		2	19
.......CATGGTATTGACTTGGCTCATC............................................................	r0-r0	22	no	8		52	231
..........................................................GAGGTGAGCCGAGCCAATATC..........	osa-miR171g	21
GACATGGCATGGTATTGACTTGGCTCATCTCAGCAACAGCAAACTGCATGCAGCGCTGGAGGTGAGCCGAGCCAATATCACTTCATGTC	osa-miR171g	89
osa-miR535-3p---------------------------------------------------------------------------------	Round	Length	Var	Position	HN-counts	LN-counts
......................................................................GTGCTTTCTCCCGTTGTCACT...	r0-r0	21	no	71		42	42
.....TGACAACGAGAGAGAGCACGt....................................................................	r1-M3	21	C>T	6		56	14
.....TGACAACGAGAGAGAGCACGC....................................................................	r0-r0	21	no	6		204	104
......................................................................GTGCTTTCTCCCGTTGTCACT...	osa-miR535-3p	21
.....TGACAACGAGAGAGAGCACGC....................................................................	osa-miR535-5p	21
GGCGGTGACAACGAGAGAGAGCACGCCGGTGCGGCGGTCACGGTGAGCCGGCCCGCGGCGGCGTACCTGCGTGCTTTCTCCCGTTGTCACTGCC	osa-miR535-3p	94
osa-miR2871a-3p----------------------------------------------------------------------------------------------------------	Round	Length	Var	Position	HN-counts	LN-counts
............................................................................................ATTTTAGTTTCTATGGTCACT........	r0-r0	21	no	93		19	17
[truncated: 6,581 more rows]
